# Supplementary material for: A Lactobacillus consortium provides insights into the sleep-exercise-microbiome nexus in proof of concept studies of elite athletes and in the general population
Source: Microbiome. 2025 Jan 2;13:1. doi: 10.1186/s40168-024-01936-4 (PMC11697739; doi:10.1186/s40168-024-01936-4)
Supplement: Supplementary file 6 — Additional file 5: Metabolites that discriminate between different timepoints. [file 40168_2024_1936_MOESM5_ESM.xlsx]

## Sheet: Sheet1
Metabolite	Baseline vs Probiotic change	Indicator of Importance**	Baseline vs Placebo change	Indicator of Importance**	Placebo Vs Probiotic change	Indicator of Importance**	p value* (Baseline vs Probiotic)	p value* (Baseline vs Placebo)	p value* (Placebo vs Probiotic)
2-Hydroxyisocaproic acid	Decrease	1.15	NA	NA	NA	NA	0.0122	0.015	0.6027
Alanine / Sarcosine	Decrease	1.95	NA	NA	Decrease	2.08	0.0177	0.443	0.1119
Betaine	Decrease	2.86	NA	NA	NA	NA	0.0552	0.1639	0.4561
Citrulline	Decrease	1.63	NA	NA	Decrease	2.77	0.2631	0.5065	0.031
Glutamic acid	Decrease	2.73	Decrease	1.83	Decrease	3.71	0.0083	0.54	0.0952
Inosine	Decrease	1.3	Decrease	1.45	NA	NA	0.7702	0.6461	0.882
Isoleucine	Decrease	4.26	Decrease	4.61	NA	NA	0.3786	0.3842	0.882
Leucine	Decrease	5.45	Decrease	5.45	NA	NA	0.5584	0.4742	1
Methionine	Decrease	2.16	Decrease	1.86	NA	NA	0.8609	0.8735	0.8238
Nicotinic acid / Picolinic acid	Decrease	1.38	NA	NA	Decrease	2.39	0.0732	0.1639	0.02
Phenylalanine	Decrease	3.34	Decrease	4.01	NA	NA	0.6399	0.5744	0.6556
Spermidine	Decrease	1.69	Decrease	1.63	NA	NA	0.2631	0.9594	0.3702
Threonine	Decrease	1.22	NA	NA	Decrease	2.02	0.1085	0.3565	0.02
Tyrosine	Decrease	2.28	Decrease	2.71	NA	NA	0.7259	0.6461	0.882
4-Methyl-2-oxovaleric acid	NA	NA	Decrease	1.69	NA	NA	0.6399	0.7597	0.882
5-aminovaleric acid / Valine	NA	NA	Decrease	4.26	NA	NA	0.2896	0.3302	0.882
Fructose / Galactose	NA	NA	NA	NA	Decrease	1.16	0.1937	0.314	0.0674
Lysine	NA	NA	Decrease	1.12	NA	NA	0.3175	0.6098	0.7664
Malic acid	NA	NA	Decrease	2.16	NA	NA	0.8153	0.8384	0.8238
Pantothenic acid	NA	NA	NA	NA	Decrease	1.12	0.2384	0.7211	0.0381
Proline	NA	NA	Decrease	3.24	NA	NA	0.0349	0.4742	0.1308
*Unpaired Wilcoxon Rank Sum Tests
**Variable Importance in Projection Score in Orthoganal Partial Least Squares Discriminant Analysis Modelling
