# Supplementary material for: A Lactobacillus consortium provides insights into the sleep-exercise-microbiome nexus in proof of concept studies of elite athletes and in the general population
Source: Microbiome. 2025 Jan 2;13:1. doi: 10.1186/s40168-024-01936-4 (PMC11697739; doi:10.1186/s40168-024-01936-4)
Supplement: Supplementary file 8 — Additional file 7: Bray–Curtis analysis. [file 40168_2024_1936_MOESM7_ESM.zip]

Archive with 3 entries (3 files):
- functions_metabolites_sparcc_correlations.txt
- taxa_functions_sparcc_correlations.txt
- taxa_metabolites_sparcc_correlations.txt
