# Supplementary material for: A Lactobacillus consortium provides insights into the sleep-exercise-microbiome nexus in proof of concept studies of elite athletes and in the general population
Source: Microbiome. 2025 Jan 2;13:1. doi: 10.1186/s40168-024-01936-4 (PMC11697739; doi:10.1186/s40168-024-01936-4)
Supplement: Supplementary file 8 — Additional file 7: Bray–Curtis analysis. [file 40168_2024_1936_MOESM7_ESM.zip › functions_metabolites_sparcc_correlations.txt]

feature1	feature2	r
2-Piperidinone	Alanine	0.1107
2-Piperidinone	Sarcosine	0.0826
2-Piperidinone	Aspartic acid	-0.1201
2-Piperidinone	Betaine	0.5857
2-Piperidinone	Cadaverine	0.2927
2-Piperidinone	Choline	-0.1329
2-Piperidinone	Citric acid	-0.0875
2-Piperidinone	Citrulline	-0.0441
2-Piperidinone	Glutamine	0.2344
2-Piperidinone	Leucine	0.3239
2-Piperidinone	Lysine	-0.0066
2-Piperidinone	Nicotinic acid/Picolinic acid	-0.069
2-Piperidinone	Pipecolic acid	-0.2603
2-Piperidinone	Suberic acid	-0.1247
2-Piperidinone	Threonine	0.1552
2-Piperidinone	Tyrosine	0.2741
2-Piperidinone	UNMAPPED	0.0174
2-Piperidinone	UNINTEGRATED	0.0239
2-Piperidinone	PWY-7219: adenosine ribonucleotides de novo biosynthesis	-0.0659
2-Piperidinone	ILEUSYN-PWY: L-isoleucine biosynthesis I (from threonine)	-0.0936
2-Piperidinone	PWY-7111: pyruvate fermentation to isobutanol (engineered)	-0.0448
2-Piperidinone	VALSYN-PWY: L-valine biosynthesis	-0.019
2-Piperidinone	PWY-6737: starch degradation V	0.1026
2-Piperidinone	PWY-5686: UMP biosynthesis	-0.0317
2-Piperidinone	ARO-PWY: chorismate biosynthesis I	0.0286
2-Piperidinone	PWY-6163: chorismate biosynthesis from 3-dehydroquinate	0.0951
2-Piperidinone	PWY-6122: 5-aminoimidazole ribonucleotide biosynthesis II	-0.0336
2-Piperidinone	PWY-6277: superpathway of 5-aminoimidazole ribonucleotide biosynthesis	0.052
2-Piperidinone	PWY-6386: UDP-N-acetylmuramoyl-pentapeptide biosynthesis II (lysine-containing)	0.0372
2-Piperidinone	PWY-6121: 5-aminoimidazole ribonucleotide biosynthesis I	0.0747
2-Piperidinone	PWY-6387: UDP-N-acetylmuramoyl-pentapeptide biosynthesis I (meso-diaminopimelate containing)	-0.0278
2-Piperidinone	PWY-6151: S-adenosyl-L-methionine cycle I	0.031
2-Piperidinone	COMPLETE-ARO-PWY: superpathway of aromatic amino acid biosynthesis	-0.0211
2-Piperidinone	PEPTIDOGLYCANSYN-PWY: peptidoglycan biosynthesis I (meso-diaminopimelate containing)	0.0109
2-Piperidinone	COA-PWY-1: coenzyme A biosynthesis II (mammalian)	-0.0153
2-Piperidinone	PWY-6385: peptidoglycan biosynthesis III (mycobacteria)	0.1139
2-Piperidinone	PWY-5667: CDP-diacylglycerol biosynthesis I	-0.085
2-Piperidinone	PWY0-1319: CDP-diacylglycerol biosynthesis II	-0.1112
2-Piperidinone	PWY-1042: glycolysis IV (plant cytosol)	-0.0041
2-Piperidinone	BRANCHED-CHAIN-AA-SYN-PWY: superpathway of branched amino acid biosynthesis	-0.0089
2-Piperidinone	NONMEVIPP-PWY: methylerythritol phosphate pathway I	-0.0692
2-Piperidinone	PWY-7221: guanosine ribonucleotides de novo biosynthesis	0.0749
2-Piperidinone	PWY-5103: L-isoleucine biosynthesis III	0.0012
2-Piperidinone	PWY0-1296: purine ribonucleosides degradation	0.0312
2-Piperidinone	DTDPRHAMSYN-PWY: dTDP-L-rhamnose biosynthesis I	-0.0903
2-Piperidinone	NONOXIPENT-PWY: pentose phosphate pathway (non-oxidative branch)	0.0831
2-Piperidinone	PWY-7357: thiamin formation from pyrithiamine and oxythiamine (yeast)	-0.0308
2-Piperidinone	CALVIN-PWY: Calvin-Benson-Bassham cycle	-0.0351
2-Piperidinone	PWY-7400: L-arginine biosynthesis IV (archaebacteria)	-0.0405
2-Piperidinone	ARGSYN-PWY: L-arginine biosynthesis I (via L-ornithine)	0.0301
2-Piperidinone	PWY-6317: galactose degradation I (Leloir pathway)	-0.0181
2-Piperidinone	PWY66-422: D-galactose degradation V (Leloir pathway)	0.0171
2-Piperidinone	PWY-3001: superpathway of L-isoleucine biosynthesis I	-0.0527
2-Piperidinone	PWY-6527: stachyose degradation	0.1341
2-Piperidinone	PWY-6123: inosine-5'-phosphate biosynthesis I	0.0162
2-Piperidinone	PWY-724: superpathway of L-lysine, L-threonine and L-methionine biosynthesis II	0.0024
2-Piperidinone	PWY-5097: L-lysine biosynthesis VI	0.0112
2-Piperidinone	HISTSYN-PWY: L-histidine biosynthesis	0.1082
2-Piperidinone	PWY-6124: inosine-5'-phosphate biosynthesis II	-0.0135
2-Piperidinone	TRNA-CHARGING-PWY: tRNA charging	0.0108
2-Piperidinone	COBALSYN-PWY: adenosylcobalamin salvage from cobinamide I	-0.0455
2-Piperidinone	PWY-7242: D-fructuronate degradation	0.0334
2-Piperidinone	THRESYN-PWY: superpathway of L-threonine biosynthesis	-0.1221
2-Piperidinone	SER-GLYSYN-PWY: superpathway of L-serine and glycine biosynthesis I	-0.0617
2-Piperidinone	ANAGLYCOLYSIS-PWY: glycolysis III (from glucose)	0.0313
2-Piperidinone	PWY-6609: adenine and adenosine salvage III	0.0325
2-Piperidinone	PWY-2942: L-lysine biosynthesis III	-0.0307
2-Piperidinone	GLCMANNANAUT-PWY: superpathway of N-acetylglucosamine, N-acetylmannosamine and N-acetylneuraminate degradation	-0.1161
2-Piperidinone	PWY-3841: folate transformations II	-0.0679
2-Piperidinone	PWY-621: sucrose degradation III (sucrose invertase)	0.019
2-Piperidinone	PWY-5695: urate biosynthesis/inosine 5'-phosphate degradation	-0.0453
2-Piperidinone	GALACTUROCAT-PWY: D-galacturonate degradation I	-0.0464
2-Piperidinone	THISYNARA-PWY: superpathway of thiamin diphosphate biosynthesis III (eukaryotes)	0.0123
2-Piperidinone	COA-PWY: coenzyme A biosynthesis I	-0.074
2-Piperidinone	PWY-5100: pyruvate fermentation to acetate and lactate II	0.0054
2-Piperidinone	PWY-6507: 4-deoxy-L-threo-hex-4-enopyranuronate degradation	-0.03
"GLUCUROCAT-PWY: superpathway of &beta;-D-glucuronide and D-glucuronate degradation"	2-Piperidinone	-0.1261
2-Piperidinone	GALACT-GLUCUROCAT-PWY: superpathway of hexuronide and hexuronate degradation	0.0419
2-Piperidinone	PWY-5659: GDP-mannose biosynthesis	0.0259
2-Piperidinone	ARGSYNBSUB-PWY: L-arginine biosynthesis II (acetyl cycle)	0.0666
2-Piperidinone	ASPASN-PWY: superpathway of L-aspartate and L-asparagine biosynthesis	-0.0643
2-Piperidinone	PWY-4981: L-proline biosynthesis II (from arginine)	-0.0316
2-Piperidinone	PWY-4242: pantothenate and coenzyme A biosynthesis III	-0.0043
2-Piperidinone	TRPSYN-PWY: L-tryptophan biosynthesis	-0.0236
2-Piperidinone	PWY0-1586: peptidoglycan maturation (meso-diaminopimelate containing)	-0.0809
1CMET2-PWY: N10-formyl-tetrahydrofolate biosynthesis	2-Piperidinone	-0.0038
2-Piperidinone	PWY-5913: TCA cycle VI (obligate autotrophs)	-0.0042
2-Piperidinone	PWY-7229: superpathway of adenosine nucleotides de novo biosynthesis I	-0.0113
2-Piperidinone	PWY-7117: C4 photosynthetic carbon assimilation cycle, PEPCK type	0.1061
2-Piperidinone	PWY-2941: L-lysine biosynthesis II	-0.0105
2-Piperidinone	PANTOSYN-PWY: pantothenate and coenzyme A biosynthesis I	-0.0459
2-Piperidinone	PANTO-PWY: phosphopantothenate biosynthesis I	-0.0446
2-Piperidinone	OANTIGEN-PWY: O-antigen building blocks biosynthesis (E. coli)	-0.0504
2-Piperidinone	PWY-5177: glutaryl-CoA degradation	-0.109
2-Piperidinone	PWY-5347: superpathway of L-methionine biosynthesis (transsulfuration)	0.0113
2-Piperidinone	METSYN-PWY: L-homoserine and L-methionine biosynthesis	0.0409
2-Piperidinone	GLUTORN-PWY: L-ornithine biosynthesis	-0.0178
2-Piperidinone	MET-SAM-PWY: superpathway of S-adenosyl-L-methionine biosynthesis	0.02
2-Piperidinone	PWY-6147: 6-hydroxymethyl-dihydropterin diphosphate biosynthesis I	-0.0471
2-Piperidinone	RHAMCAT-PWY: L-rhamnose degradation I	-0.0655
2-Piperidinone	PWY-6305: putrescine biosynthesis IV	0.0559
2-Piperidinone	P4-PWY: superpathway of L-lysine, L-threonine and L-methionine biosynthesis I	0.0465
2-Piperidinone	PWY-6126: superpathway of adenosine nucleotides de novo biosynthesis II	0.0513
2-Piperidinone	PWY-7234: inosine-5'-phosphate biosynthesis III	-0.0115
2-Piperidinone	PWY-7199: pyrimidine deoxyribonucleosides salvage	0.0085
2-Piperidinone	UDPNAGSYN-PWY: UDP-N-acetyl-D-glucosamine biosynthesis I	0.0743
2-Piperidinone	DAPLYSINESYN-PWY: L-lysine biosynthesis I	-0.0164
2-Piperidinone	PWY0-781: aspartate superpathway	0.0075
2-Piperidinone	PWY-841: superpathway of purine nucleotides de novo biosynthesis I	-0.0335
2-Piperidinone	PYRIDNUCSYN-PWY: NAD biosynthesis I (from aspartate)	0.037
2-Piperidinone	DENOVOPURINE2-PWY: superpathway of purine nucleotides de novo biosynthesis II	-0.0184
2-Piperidinone	PWY-5188: tetrapyrrole biosynthesis I (from glutamate)	0.0699
2-Piperidinone	PWY-6700: queuosine biosynthesis	-0.0055
2-Piperidinone	FERMENTATION-PWY: mixed acid fermentation	0.0014
2-Piperidinone	PWY-5941: glycogen degradation II (eukaryotic)	0.0743
2-Piperidinone	GLYCOGENSYNTH-PWY: glycogen biosynthesis I (from ADP-D-Glucose)	0.0464
2-Piperidinone	HOMOSER-METSYN-PWY: L-methionine biosynthesis I	0.0341
2-Piperidinone	PWY-5104: L-isoleucine biosynthesis IV	-0.0639
2-Piperidinone	PWY-7187: pyrimidine deoxyribonucleotides de novo biosynthesis II	-0.0565
2-Piperidinone	PWY-7383: anaerobic energy metabolism (invertebrates, cytosol)	0.0969
2-Piperidinone	PWY-6608: guanosine nucleotides degradation III	-0.0119
2-Piperidinone	HSERMETANA-PWY: L-methionine biosynthesis III	0.0655
2-Piperidinone	PWY0-166: superpathway of pyrimidine deoxyribonucleotides de novo biosynthesis (E. coli)	-0.0572
2-Piperidinone	LACTOSECAT-PWY: lactose and galactose degradation I	-0.0786
2-Piperidinone	PWY-7237: myo-, chiro- and scillo-inositol degradation	-0.0216
2-Piperidinone	PWY-7228: superpathway of guanosine nucleotides de novo biosynthesis I	-0.0802
2-Piperidinone	SALVADEHYPOX-PWY: adenosine nucleotides degradation II	0.0167
2-Piperidinone	PWY-6125: superpathway of guanosine nucleotides de novo biosynthesis II	0.0289
2-Piperidinone	PWY0-162: superpathway of pyrimidine ribonucleotides de novo biosynthesis	0.0459
2-Piperidinone	PRPP-PWY: superpathway of histidine, purine, and pyrimidine biosynthesis	-0.0475
2-Piperidinone	PWY-6270: isoprene biosynthesis I	0.0826
2-Piperidinone	PWY-6936: seleno-amino acid biosynthesis	-0.0428
2-Piperidinone	PWY-7220: adenosine deoxyribonucleotides de novo biosynthesis II	-0.1288
2-Piperidinone	PWY-7222: guanosine deoxyribonucleotides de novo biosynthesis II	-0.0666
2-Piperidinone	PWY-7208: superpathway of pyrimidine nucleobases salvage	0.0195
2-Piperidinone	PWY-7282: 4-amino-2-methyl-5-phosphomethylpyrimidine biosynthesis (yeast)	-0.0397
2-Piperidinone	PWY-7560: methylerythritol phosphate pathway II	-0.0263
2-Piperidinone	PWY66-409: superpathway of purine nucleotide salvage	0.0563
2-Piperidinone	PWY-6545: pyrimidine deoxyribonucleotides de novo biosynthesis III	-0.0986
2-Piperidinone	PWY-7196: superpathway of pyrimidine ribonucleosides salvage	0.0203
2-Piperidinone	ARG+POLYAMINE-SYN: superpathway of arginine and polyamine biosynthesis	-0.0071
2-Piperidinone	PWY-7184: pyrimidine deoxyribonucleotides de novo biosynthesis I	-0.0677
2-Piperidinone	PWY-6703: preQ0 biosynthesis	-0.0202
2-Piperidinone	PWY-6168: flavin biosynthesis III (fungi)	-0.1157
2-Piperidinone	POLYAMSYN-PWY: superpathway of polyamine biosynthesis I	0.0152
2-Piperidinone	PWY-5121: superpathway of geranylgeranyl diphosphate biosynthesis II (via MEP)	-0.0648
2-Piperidinone	PWY-6897: thiamin salvage II	0.033
2-Piperidinone	PWY-7211: superpathway of pyrimidine deoxyribonucleotides de novo biosynthesis	0.0021
2-Piperidinone	PWY-6353: purine nucleotides degradation II (aerobic)	0.0432
2-Piperidinone	PWY-7197: pyrimidine deoxyribonucleotide phosphorylation	0.0093
2-Piperidinone	PWY-5101: L-isoleucine biosynthesis II	-0.0268
2-Piperidinone	PWY-5973: cis-vaccenate biosynthesis	-0.074
2-Piperidinone	PWY0-1261: anhydromuropeptides recycling	0.0288
2-Piperidinone	ANAEROFRUCAT-PWY: homolactic fermentation	0.0052
2-Piperidinone	PWY0-1298: superpathway of pyrimidine deoxyribonucleosides degradation	-0.0511
2-Piperidinone	PWY-7663: gondoate biosynthesis (anaerobic)	-0.0177
2-Piperidinone	PWY-5304: superpathway of sulfur oxidation (Acidianus ambivalens)	-0.0663
2-Piperidinone	PWY0-1297: superpathway of purine deoxyribonucleosides degradation	-0.0298
2-Piperidinone	PWY-6606: guanosine nucleotides degradation II	-0.0045
2-Piperidinone	PWY-5989: stearate biosynthesis II (bacteria and plants)	0.0273
2-Piperidinone	PENTOSE-P-PWY: pentose phosphate pathway	0.0519
2-Piperidinone	PWY-5367: petroselinate biosynthesis	0.0441
2-Piperidinone	PWY-6595: superpathway of guanosine nucleotides degradation (plants)	-0.0782
2-Piperidinone	P164-PWY: purine nucleobases degradation I (anaerobic)	-0.0284
2-Piperidinone	PWY0-845: superpathway of pyridoxal 5'-phosphate biosynthesis and salvage	0.0635
2-Piperidinone	HEMESYN2-PWY: heme biosynthesis II (anaerobic)	0.0436
2-Piperidinone	FOLSYN-PWY: superpathway of tetrahydrofolate biosynthesis and salvage	-0.0687
2-Piperidinone	PYRIDNUCSAL-PWY: NAD salvage pathway I	0.0746
2-Piperidinone	PWY-5154: L-arginine biosynthesis III (via N-acetyl-L-citrulline)	-0.0057
2-Piperidinone	PHOSLIPSYN-PWY: superpathway of phospholipid biosynthesis I (bacteria)	0.0412
2-Piperidinone	PWY-6628: superpathway of L-phenylalanine biosynthesis	0.0422
2-Piperidinone	PWY-5189: tetrapyrrole biosynthesis II (from glycine)	0.0678
2-Piperidinone	PWY-7539: 6-hydroxymethyl-dihydropterin diphosphate biosynthesis III (Chlamydia)	0.0772
2-Piperidinone	PWY-6901: superpathway of glucose and xylose degradation	-0.0605
2-Piperidinone	P441-PWY: superpathway of N-acetylneuraminate degradation	-0.015
2-Piperidinone	PYRIDOXSYN-PWY: pyridoxal 5'-phosphate biosynthesis I	0.0112
2-Piperidinone	PWY0-1061: superpathway of L-alanine biosynthesis	-0.0653
2-Piperidinone	RIBOSYN2-PWY: flavin biosynthesis I (bacteria and plants)	-0.0314
2-Piperidinone	THISYN-PWY: superpathway of thiamin diphosphate biosynthesis I	0.0696
2-Piperidinone	PWY-6612: superpathway of tetrahydrofolate biosynthesis	0.0182
2-Piperidinone	PWY66-399: gluconeogenesis III	-0.1363
2-Piperidinone	TCA: TCA cycle I (prokaryotic)	-0.0009
2-Piperidinone	PWY66-400: glycolysis VI (metazoan)	0.0322
2-Piperidinone	PWY-7115: C4 photosynthetic carbon assimilation cycle, NAD-ME type	-0.044
2-Piperidinone	PWY-1269: CMP-3-deoxy-D-manno-octulosonate biosynthesis I	-0.0425
2-Piperidinone	GLYCOLYSIS: glycolysis I (from glucose 6-phosphate)	-0.0008
2-Piperidinone	PWY-5484: glycolysis II (from fructose 6-phosphate)	0.0305
2-Piperidinone	PWY-6969: TCA cycle V (2-oxoglutarate:ferredoxin oxidoreductase)	-0.0209
2-Piperidinone	P42-PWY: incomplete reductive TCA cycle	0.0474
2-Piperidinone	CRNFORCAT-PWY: creatinine degradation I	-0.0338
2-Piperidinone	POLYAMINSYN3-PWY: superpathway of polyamine biosynthesis II	0.0335
2-Piperidinone	PWY4FS-7: phosphatidylglycerol biosynthesis I (plastidic)	-0.0337
2-Piperidinone	PWY4FS-8: phosphatidylglycerol biosynthesis II (non-plastidic)	-0.0093
2-Piperidinone	GLUCONEO-PWY: gluconeogenesis I	0.065
2-Piperidinone	GOLPDLCAT-PWY: superpathway of glycerol degradation to 1,3-propanediol	0.047
2-Piperidinone	PWY-7003: glycerol degradation to butanol	-0.0684
2-Piperidinone	HEXITOLDEGSUPER-PWY: superpathway of hexitol degradation (bacteria)	0.0188
2-Piperidinone	PWY-5897: superpathway of menaquinol-11 biosynthesis	-0.0272
2-Piperidinone	PWY-5898: superpathway of menaquinol-12 biosynthesis	-0.0545
2-Piperidinone	PWY-5899: superpathway of menaquinol-13 biosynthesis	-0.0413
2-Piperidinone	PWY-5840: superpathway of menaquinol-7 biosynthesis	-0.0855
2-Piperidinone	GLYCOLYSIS-E-D: superpathway of glycolysis and Entner-Doudoroff	-0.1026
2-Piperidinone	FUCCAT-PWY: fucose degradation	-0.026
2-Piperidinone	PWY-5345: superpathway of L-methionine biosynthesis (by sulfhydrylation)	0.0025
2-Piperidinone	P185-PWY: formaldehyde assimilation III (dihydroxyacetone cycle)	-0.0492
2-Piperidinone	PWY-6471: peptidoglycan biosynthesis IV (Enterococcus faecium)	0.0035
2-Piperidinone	PWY-5690: TCA cycle II (plants and fungi)	0.0175
2-Piperidinone	ARGININE-SYN4-PWY: L-ornithine de novo biosynthesis	-0.0333
2-Piperidinone	PWY-6588: pyruvate fermentation to acetone	-0.0418
2-Piperidinone	SULFATE-CYS-PWY: superpathway of sulfate assimilation and cysteine biosynthesis	0.0832
2-Piperidinone	PWY-6113: superpathway of mycolate biosynthesis	0.0965
2-Piperidinone	PWY-6630: superpathway of L-tyrosine biosynthesis	-0.013
2-Piperidinone	PWY-6284: superpathway of unsaturated fatty acids biosynthesis (E. coli)	0.0212
2-Piperidinone	PWY-5971: palmitate biosynthesis II (bacteria and plants)	0.0699
2-Piperidinone	PWY-5030: L-histidine degradation III	-0.0135
2-Piperidinone	PWY-6285: superpathway of fatty acids biosynthesis (E. coli)	-0.1103
2-Piperidinone	PWY-241: C4 photosynthetic carbon assimilation cycle, NADP-ME type	0.0011
2-Piperidinone	ENTBACSYN-PWY: enterobactin biosynthesis	-0.0474
2-Piperidinone	PWY-6282: palmitoleate biosynthesis I (from (5Z)-dodec-5-enoate)	0.0284
2-Piperidinone	BIOTIN-BIOSYNTHESIS-PWY: biotin biosynthesis I	0.0438
2-Piperidinone	FASYN-ELONG-PWY: fatty acid elongation -- saturated	-0.0077
2-Piperidinone	PWY-1861: formaldehyde assimilation II (RuMP Cycle)	0.1266
2-Piperidinone	CITRULBIO-PWY: L-citrulline biosynthesis	-0.0223
2-Piperidinone	PWYG-321: mycolate biosynthesis	0.0164
2-Piperidinone	PWY-7664: oleate biosynthesis IV (anaerobic)	0.1009
2-Piperidinone	PWY-6519: 8-amino-7-oxononanoate biosynthesis I	0.0082
2-Piperidinone	PWY-4984: urea cycle	-0.0729
2-Piperidinone	P461-PWY: hexitol fermentation to lactate, formate, ethanol and acetate	0.0078
2-Piperidinone	PWY0-862: (5Z)-dodec-5-enoate biosynthesis	-0.0805
2-Piperidinone	PWY-7456: mannan degradation	0.0248
2-Piperidinone	HISDEG-PWY: L-histidine degradation I	0.0048
2-Piperidinone	PWY-5918: superpathay of heme biosynthesis from glutamate	0.0373
2-Piperidinone	PWY-5863: superpathway of phylloquinol biosynthesis	0.003
2-Piperidinone	FASYN-INITIAL-PWY: superpathway of fatty acid biosynthesis initiation (E. coli)	0.0864
2-Piperidinone	P122-PWY: heterolactic fermentation	0.0935
2-Piperidinone	PWY-6892: thiazole biosynthesis I (E. coli)	0.0472
2-Piperidinone	PWY-7388: octanoyl-[acyl-carrier protein] biosynthesis (mitochondria, yeast)	0.0915
2-Piperidinone	PWY-6895: superpathway of thiamin diphosphate biosynthesis II	0.0531
2-Piperidinone	PWY-821: superpathway of sulfur amino acid biosynthesis (Saccharomyces cerevisiae)	0.0108
2-Piperidinone	PWY-7210: pyrimidine deoxyribonucleotides biosynthesis from CTP	0.0115
2-Piperidinone	PWY0-1479: tRNA processing	0.0053
2-Piperidinone	PWY-5791: 1,4-dihydroxy-2-naphthoate biosynthesis II (plants)	0.036
2-Piperidinone	PWY-5837: 1,4-dihydroxy-2-naphthoate biosynthesis I	0.0304
2-Piperidinone	SO4ASSIM-PWY: sulfate reduction I (assimilatory)	0.019
2-Piperidinone	FUC-RHAMCAT-PWY: superpathway of fucose and rhamnose degradation	-0.0154
2-Piperidinone	NAGLIPASYN-PWY: lipid IVA biosynthesis	0.0891
2-Piperidinone	PWY-5173: superpathway of acetyl-CoA biosynthesis	-0.0286
2-Piperidinone	PWY4LZ-257: superpathway of fermentation (Chlamydomonas reinhardtii)	0.044
2-Piperidinone	P23-PWY: reductive TCA cycle I	0.0532
2-Piperidinone	PWY-922: mevalonate pathway I	0.0007
"FAO-PWY: fatty acid &beta;-oxidation I"	2-Piperidinone	-0.0288
2-Piperidinone	PWY-7198: pyrimidine deoxyribonucleotides de novo biosynthesis IV	0.0397
2-Piperidinone	PWY-5676: acetyl-CoA fermentation to butanoate II	-0.0435
2-Piperidinone	REDCITCYC: TCA cycle VIII (helicobacter)	0.0629
2-Piperidinone	PWY-5838: superpathway of menaquinol-8 biosynthesis I	0.0155
2-Piperidinone	PWY-5083: NAD/NADH phosphorylation and dephosphorylation	-0.0
2-Piperidinone	P161-PWY: acetylene degradation	0.0247
2-Piperidinone	RUMP-PWY: formaldehyde oxidation I	0.0688
2-Piperidinone	GLUDEG-I-PWY: GABA shunt	-0.0699
2-Piperidinone	PWY-5022: 4-aminobutanoate degradation V	-0.014
2-Piperidinone	TEICHOICACID-PWY: teichoic acid (poly-glycerol) biosynthesis	-0.0716
2-Piperidinone	P108-PWY: pyruvate fermentation to propanoate I	-0.033
2-Piperidinone	PWY-7204: pyridoxal 5'-phosphate salvage II (plants)	-0.0103
2-Piperidinone	GLYCOLYSIS-TCA-GLYOX-BYPASS: superpathway of glycolysis, pyruvate dehydrogenase, TCA, and glyoxylate bypass	-0.0294
2-Piperidinone	P105-PWY: TCA cycle IV (2-oxoglutarate decarboxylase)	0.0634
2-Piperidinone	HEME-BIOSYNTHESIS-II: heme biosynthesis I (aerobic)	-0.0468
2-Piperidinone	KETOGLUCONMET-PWY: ketogluconate metabolism	0.0293
2-Piperidinone	P162-PWY: L-glutamate degradation V (via hydroxyglutarate)	-0.0268
2-Piperidinone	PWY-7209: superpathway of pyrimidine ribonucleosides degradation	-0.1024
2-Piperidinone	NAD-BIOSYNTHESIS-II: NAD salvage pathway II	-0.0353
2-Piperidinone	PWY-5861: superpathway of demethylmenaquinol-8 biosynthesis	0.0413
2-Piperidinone	PWY-7013: L-1,2-propanediol degradation	0.0257
2-Piperidinone	PWY-7392: taxadiene biosynthesis (engineered)	-0.0006
"PWY-5136: fatty acid &beta;-oxidation II (peroxisome)"	2-Piperidinone	0.007
2-Piperidinone	PWY-4702: phytate degradation I	-0.043
2-Piperidinone	PPGPPMET-PWY: ppGpp biosynthesis	-0.0274
2-Piperidinone	GLUCOSE1PMETAB-PWY: glucose and glucose-1-phosphate degradation	-0.0162
"PWY0-1241: ADP-L-glycero-&beta;-D-manno-heptose biosynthesis"	2-Piperidinone	0.0418
2-Piperidinone	PWY-5464: superpathway of cytosolic glycolysis (plants), pyruvate dehydrogenase and TCA cycle	-0.0222
2-Piperidinone	PWY-7235: superpathway of ubiquinol-6 biosynthesis (eukaryotic)	0.0458
2-Piperidinone	PWY-6263: superpathway of menaquinol-8 biosynthesis II	-0.0505
2-Piperidinone	TCA-GLYOX-BYPASS: superpathway of glyoxylate bypass and TCA	0.0137
2-Piperidinone	PWY-7269: NAD/NADP-NADH/NADPH mitochondrial interconversion (yeast)	-0.0408
2-Piperidinone	PWY-5723: Rubisco shunt	0.0546
"PWY-4041: &gamma;-glutamyl cycle"	2-Piperidinone	0.0362
2-Piperidinone	PWY-5910: superpathway of geranylgeranyldiphosphate biosynthesis I (via mevalonate)	0.046
2-Piperidinone	PWY-561: superpathway of glyoxylate cycle and fatty acid degradation	0.1158
2-Piperidinone	PWY-7254: TCA cycle VII (acetate-producers)	0.0995
2-Piperidinone	PWY0-1533: methylphosphonate degradation I	0.0362
2-Piperidinone	PWY-6590: superpathway of Clostridium acetobutylicum acidogenic fermentation	0.055
2-Piperidinone	GLYOXYLATE-BYPASS: glyoxylate cycle	0.0818
2-Piperidinone	PWY-6531: mannitol cycle	-0.1019
2-Piperidinone	GLYCOCAT-PWY: glycogen degradation I (bacterial)	-0.071
2-Piperidinone	PWY66-398: TCA cycle III (animals)	-0.2153
2-Piperidinone	PWY-6891: thiazole biosynthesis II (Bacillus)	0.0235
2-Piperidinone	PWY-5855: ubiquinol-7 biosynthesis (prokaryotic)	-0.0191
2-Piperidinone	PWY-5856: ubiquinol-9 biosynthesis (prokaryotic)	-0.0507
2-Piperidinone	PWY-5857: ubiquinol-10 biosynthesis (prokaryotic)	-0.0073
2-Piperidinone	PWY-6708: ubiquinol-8 biosynthesis (prokaryotic)	-0.0284
2-Piperidinone	CENTFERM-PWY: pyruvate fermentation to butanoate	0.0275
2-Piperidinone	PWY0-1415: superpathway of heme biosynthesis from uroporphyrinogen-III	0.055
2-Piperidinone	PWY-6549: L-glutamine biosynthesis III	0.0034
2-Piperidinone	POLYISOPRENSYN-PWY: polyisoprenoid biosynthesis (E. coli)	-0.0063
2-Piperidinone	GALACTARDEG-PWY: D-galactarate degradation I	-0.0135
2-Piperidinone	GLUCARGALACTSUPER-PWY: superpathway of D-glucarate and D-galactarate degradation	0.0465
2-Piperidinone	P125-PWY: superpathway of (R,R)-butanediol biosynthesis	-0.0267
2-Piperidinone	GLUCARDEG-PWY: D-glucarate degradation I	-0.0548
2-Piperidinone	PWY-7399: methylphosphonate degradation II	-0.0152
2-Piperidinone	PWY-5692: allantoin degradation to glyoxylate II	-0.0245
2-Piperidinone	PWY-5705: allantoin degradation to glyoxylate III	-0.1179
2-Piperidinone	URDEGR-PWY: superpathway of allantoin degradation in plants	0.0466
2-Piperidinone	PWY-6859: all-trans-farnesol biosynthesis	0.0411
2-Piperidinone	COLANSYN-PWY: colanic acid building blocks biosynthesis	-0.0075
2-Piperidinone	PWY-7315: dTDP-N-acetylthomosamine biosynthesis	-0.1003
2-Piperidinone	LPSSYN-PWY: superpathway of lipopolysaccharide biosynthesis	0.0513
2-Piperidinone	PWY-5384: sucrose degradation IV (sucrose phosphorylase)	0.0652
2-Piperidinone	PWY-5920: superpathway of heme biosynthesis from glycine	-0.0919
2-Piperidinone	KDO-NAGLIPASYN-PWY: superpathway of (Kdo)2-lipid A biosynthesis	0.023
2-Piperidinone	PWY0-41: allantoin degradation IV (anaerobic)	0.0299
"PWY-5138: unsaturated, even numbered fatty acid &beta;-oxidation"	2-Piperidinone	0.0412
2-Piperidinone	PWY-7323: superpathway of GDP-mannose-derived O-antigen building blocks biosynthesis	-0.0108
2-Piperidinone	PWY-7328: superpathway of UDP-glucose-derived O-antigen building blocks biosynthesis	0.0987
2-Piperidinone	AST-PWY: L-arginine degradation II (AST pathway)	-0.0104
2-Piperidinone	PWY-6823: molybdenum cofactor biosynthesis	0.0556
2-Piperidinone	METHGLYUT-PWY: superpathway of methylglyoxal degradation	0.0242
2-Piperidinone	PWY-6731: starch degradation III	0.1325
2-Piperidinone	PWY0-1338: polymyxin resistance	0.0092
2-Piperidinone	PWY-2723: trehalose degradation V	-0.0023
2-Piperidinone	PWY-7371: 1,4-dihydroxy-6-naphthoate biosynthesis II	0.026
2-Piperidinone	P124-PWY: Bifidobacterium shunt	0.0408
2-Piperidinone	PWY-5005: biotin biosynthesis II	0.0335
2-Piperidinone	ARGORNPROST-PWY: arginine, ornithine and proline interconversion	-0.0556
2-Piperidinone	PWY-7389: superpathway of anaerobic energy metabolism (invertebrates)	-0.0423
2-Piperidinone	PWY-7384: anaerobic energy metabolism (invertebrates, mitochondrial)	0.0134
2-Piperidinone	PWY-7039: phosphatidate metabolism, as a signaling molecule	0.0261
2-Piperidinone	PWY-5505: L-glutamate and L-glutamine biosynthesis	-0.1038
2-Piperidinone	PWY490-3: nitrate reduction VI (assimilatory)	0.0308
2-Piperidinone	PWY-5656: mannosylglycerate biosynthesis I	0.0513
2-Piperidinone	METHANOGENESIS-PWY: methanogenesis from H2 and CO2	0.0348
2-Piperidinone	PWY-6167: flavin biosynthesis II (archaea)	-0.0918
2-Piperidinone	PWY-5198: factor 420 biosynthesis	-0.0629
2-Piperidinone	PWY-7286: 7-(3-amino-3-carboxypropyl)-wyosine biosynthesis	0.0678
2-Piperidinone	PWY-6629: superpathway of L-tryptophan biosynthesis	0.0617
2-Piperidinone	PWY-5088: L-glutamate degradation VIII (to propanoate)	-0.0207
2-Piperidinone	PWY-6165: chorismate biosynthesis II (archaea)	0.0169
2-Piperidinone	ORNDEG-PWY: superpathway of ornithine degradation	0.0203
2-Piperidinone	PWY-5004: superpathway of L-citrulline metabolism	0.0526
2-Piperidinone	PWY-6803: phosphatidylcholine acyl editing	0.0836
2-Piperidinone	PWY-7391: isoprene biosynthesis II (engineered)	-0.0025
2-Piperidinone	PWY-6174: mevalonate pathway II (archaea)	-0.0491
2-Piperidinone	PWY-7409: phospholipid remodeling (phosphatidylethanolamine, yeast)	-0.0278
2-Piperidinone	ARGDEG-PWY: superpathway of L-arginine, putrescine, and 4-aminobutanoate degradation	0.0735
2-Piperidinone	ORNARGDEG-PWY: superpathway of L-arginine and L-ornithine degradation	-0.0463
2-Piperidinone	PWY-3781: aerobic respiration I (cytochrome c)	0.0228
2-Piperidinone	AEROBACTINSYN-PWY: aerobactin biosynthesis	-0.0085
2-Piperidinone	PWY0-1277: 3-phenylpropanoate and 3-(3-hydroxyphenyl)propanoate degradation	0.0523
2-Piperidinone	UBISYN-PWY: superpathway of ubiquinol-8 biosynthesis (prokaryotic)	0.049
2-Piperidinone	PWY-7279: aerobic respiration II (cytochrome c) (yeast)	0.1094
2-Piperidinone	ECASYN-PWY: enterobacterial common antigen biosynthesis	0.0391
2-Piperidinone	PWY1F-823: leucopelargonidin and leucocyanidin biosynthesis	0.0987
2-Piperidinone	HCAMHPDEG-PWY: 3-phenylpropanoate and 3-(3-hydroxyphenyl)propanoate degradation to 2-oxopent-4-enoate	-0.0036
2-Piperidinone	PWY-6690: cinnamate and 3-hydroxycinnamate degradation to 2-oxopent-4-enoate	0.0473
2-Piperidinone	PWY1G-0: mycothiol biosynthesis	-0.0136
2-Piperidinone	GLYCOL-GLYOXDEG-PWY: superpathway of glycol metabolism and degradation	0.0393
2-Piperidinone	PWY-4722: creatinine degradation II	-0.0327
2-Piperidinone	P163-PWY: L-lysine fermentation to acetate and butanoate	0.0088
2-Piperidinone	PWY-5845: superpathway of menaquinol-9 biosynthesis	0.0317
2-Piperidinone	PWY-5850: superpathway of menaquinol-6 biosynthesis I	0.0725
2-Piperidinone	PWY-5896: superpathway of menaquinol-10 biosynthesis	-0.0051
2-Piperidinone	PWY-5860: superpathway of demethylmenaquinol-6 biosynthesis I	-0.0249
2-Piperidinone	PWY-5862: superpathway of demethylmenaquinol-9 biosynthesis	0.1374
2-Piperidinone	PWY-7446: sulfoglycolysis	-0.0132
2-Piperidinone	PWY-5415: catechol degradation I (meta-cleavage pathway)	-0.0165
2-Piperidinone	P562-PWY: myo-inositol degradation I	-0.0077
2-Piperidinone	PWY-6138: CMP-N-acetylneuraminate biosynthesis I (eukaryotes)	-0.0642
2-Piperidinone	PWY-622: starch biosynthesis	0.0152
2-Piperidinone	P261-PWY: coenzyme M biosynthesis I	0.0033
2-Piperidinone	PWY-6467: Kdo transfer to lipid IVA III (Chlamydia)	0.0335
2-Piperidinone	PWY-6396: superpathway of 2,3-butanediol biosynthesis	0.0776
2-Piperidinone	PWY66-389: phytol degradation	-0.0785
2-Piperidinone	VALDEG-PWY: L-valine degradation I	0.0788
2-Piperidinone	P221-PWY: octane oxidation	-0.0701
2-Piperidinone	PWY-5675: nitrate reduction V (assimilatory)	0.0403
2-Piperidinone	PWY-6313: serotonin degradation	-0.0122
2-Piperidinone	PWY-6307: L-tryptophan degradation X (mammalian, via tryptamine)	0.0103
2-Piperidinone	3-HYDROXYPHENYLACETATE-DEGRADATION-PWY: 4-hydroxyphenylacetate degradation	0.0039
2-Piperidinone	PWY-7431: aromatic biogenic amine degradation (bacteria)	-0.0447
2-Piperidinone	PWY0-42: 2-methylcitrate cycle I	0.0768
2-Piperidinone	PWY-5747: 2-methylcitrate cycle II	-0.0411
2-Piperidinone	PROTOCATECHUATE-ORTHO-CLEAVAGE-PWY: protocatechuate degradation II (ortho-cleavage pathway)	-0.0055
2-Piperidinone	ALL-CHORISMATE-PWY: superpathway of chorismate metabolism	0.0535
2-Piperidinone	PWY-7294: xylose degradation IV	-0.0137
2-Piperidinone	PWY-6145: superpathway of sialic acids and CMP-sialic acids biosynthesis	0.0651
2-Piperidinone	PWY0-321: phenylacetate degradation I (aerobic)	-0.0767
2-Piperidinone	PWY-7200: superpathway of pyrimidine deoxyribonucleoside salvage	0.0248
2-Piperidinone	PWY-101: photosynthesis light reactions	0.0127
2-Piperidinone	PWY-6785: hydrogen production VIII	0.0373
2-Piperidinone	PWY-6309: L-tryptophan degradation XI (mammalian, via kynurenine)	-0.0954
2-Piperidinone	PWY-5044: purine nucleotides degradation I (plants)	0.0004
2-Piperidinone	PWY-6596: adenosine nucleotides degradation I	-0.0376
2-Piperidinone	PWY-5028: L-histidine degradation II	0.0307
2-Piperidinone	PWY-6435: 4-hydroxybenzoate biosynthesis V	0.0479
2-Piperidinone	7ALPHADEHYDROX-PWY: cholate degradation (bacteria, anaerobic)	-0.0613
"PWY-6470: peptidoglycan biosynthesis V (&beta;-lactam resistance)"	2-Piperidinone	0.1511
2-Piperidinone	PWY-5180: toluene degradation I (aerobic) (via o-cresol)	0.0054
2-Piperidinone	PWY-5182: toluene degradation II (aerobic) (via 4-methylcatechol)	0.0007
2-Piperidinone	PWY-7528: L-methionine salvage cycle I (bacteria and plants)	-0.026
2-Piperidinone	PWY-7527: L-methionine salvage cycle III	-0.1051
"PWY-4361: S-methyl-5-thio-&alpha;-D-ribose 1-phosphate degradation"	2-Piperidinone	0.0796
2-Piperidinone	PWY-7374: 1,4-dihydroxy-6-naphthoate biosynthesis I	0.0233
2-Piperidinone	PWY0-881: superpathway of fatty acid biosynthesis I (E. coli)	0.1121
2-Piperidinone	PWY-3801: sucrose degradation II (sucrose synthase)	-0.0323
2-Piperidinone	PWY-7345: superpathway of anaerobic sucrose degradation	-0.0385
2-Piperidinone	PWY-7373: superpathway of demethylmenaquinol-6 biosynthesis II	0.0434
2-Piperidinone	PWY-7268: NAD/NADP-NADH/NADPH cytosolic interconversion (yeast)	0.0675
"PWY66-391: fatty acid &beta;-oxidation VI (peroxisome)"	2-Piperidinone	0.0181
2-Piperidinone	PWY-7118: chitin degradation to ethanol	0.0092
2-Piperidinone	PWY-7385: 1,3-propanediol biosynthesis (engineered)	-0.0812
"PWY-7288: fatty acid &beta;-oxidation (peroxisome, yeast)"	2-Piperidinone	0.0251
2-Piperidinone	UDPNACETYLGALSYN-PWY: UDP-N-acetyl-D-glucosamine biosynthesis II	0.0129
2-Piperidinone	PWY-7411: superpathway of phosphatidate biosynthesis (yeast)	0.0163
2-Piperidinone	LIPASYN-PWY: phospholipases	-0.0652
2-Piperidinone	PWY-6318: L-phenylalanine degradation IV (mammalian, via side chain)	-0.0119
2-Piperidinone	PWY66-367: ketogenesis	-0.0066
2-Piperidinone	LEU-DEG2-PWY: L-leucine degradation I	0.0543
2-Piperidinone	PWY-5871: ubiquinol-9 biosynthesis (eukaryotic)	0.0253
2-Piperidinone	PWY-5873: ubiquinol-7 biosynthesis (eukaryotic)	-0.032
2-Piperidinone	PWY3O-19: ubiquinol-6 biosynthesis from 4-hydroxybenzoate (eukaryotic)	-0.0029
2-Piperidinone	PWY-6281: L-selenocysteine biosynthesis II (archaea and eukaryotes)	0.0804
2-Piperidinone	PWY-2201: folate transformations I	-0.0057
2-Piperidinone	PWY-7245: superpathway NAD/NADP - NADH/NADPH interconversion (yeast)	-0.0354
2-Piperidinone	PWY66-375: leukotriene biosynthesis	-0.1062
2-Piperidinone	PWY-5381: pyridine nucleotide cycling (plants)	0.0732
2-Piperidinone	PWY-5067: glycogen biosynthesis II (from UDP-D-Glucose)	-0.0526
2-Piperidinone	PWY-5514: UDP-N-acetyl-D-galactosamine biosynthesis II	0.0329
2-Piperidinone	PWY-5870: ubiquinol-8 biosynthesis (eukaryotic)	-0.0652
2-Piperidinone	PWY-5872: ubiquinol-10 biosynthesis (eukaryotic)	0.0312
"PWY66-388: fatty acid &alpha;-oxidation III"	2-Piperidinone	0.001
2-Piperidinone	PWY-3502: superpathway of NAD biosynthesis in eukaryotes	0.0423
2-Piperidinone	NADSYN-PWY: NAD biosynthesis II (from tryptophan)	-0.0788
2-Piperidinone	ALLANTOINDEG-PWY: superpathway of allantoin degradation in yeast	0.0562
2-Piperidinone	PWY-7546: diphthamide biosynthesis (eukaryotes)	0.0197
2-Piperidinone	PWY-5079: L-phenylalanine degradation III	0.0282
2-Piperidinone	SPHINGOLIPID-SYN-PWY: sphingolipid biosynthesis (yeast)	-0.0467
2-Piperidinone	PWY-5651: L-tryptophan degradation to 2-amino-3-carboxymuconate semialdehyde	-0.053
2-Piperidinone	PWY-7283: wybutosine biosynthesis	-0.0044
2-Piperidinone	PWY-5509: adenosylcobalamin biosynthesis from cobyrinate a,c-diamide I	-0.073
2-Piperidinone	PWY-5677: succinate fermentation to butanoate	0.0425
Alanine	Sarcosine	0.0332
Alanine	Aspartic acid	0.0009
Alanine	Betaine	0.0998
Alanine	Cadaverine	-0.0176
Alanine	Choline	-0.1262
Alanine	Citric acid	-0.0338
Alanine	Citrulline	0.1081
Alanine	Glutamine	0.1015
Alanine	Leucine	0.101
Alanine	Lysine	0.025
Alanine	Nicotinic acid/Picolinic acid	-0.0471
Alanine	Pipecolic acid	0.0013
Alanine	Suberic acid	-0.0441
Alanine	Threonine	0.1121
Alanine	Tyrosine	0.07
Alanine	UNMAPPED	0.0789
Alanine	UNINTEGRATED	0.0395
Alanine	PWY-7219: adenosine ribonucleotides de novo biosynthesis	-0.0558
Alanine	ILEUSYN-PWY: L-isoleucine biosynthesis I (from threonine)	-0.0257
Alanine	PWY-7111: pyruvate fermentation to isobutanol (engineered)	0.0103
Alanine	VALSYN-PWY: L-valine biosynthesis	0.0303
Alanine	PWY-6737: starch degradation V	0.0247
Alanine	PWY-5686: UMP biosynthesis	-0.0767
ARO-PWY: chorismate biosynthesis I	Alanine	-0.0386
Alanine	PWY-6163: chorismate biosynthesis from 3-dehydroquinate	0.0648
Alanine	PWY-6122: 5-aminoimidazole ribonucleotide biosynthesis II	0.0615
Alanine	PWY-6277: superpathway of 5-aminoimidazole ribonucleotide biosynthesis	-0.1486
Alanine	PWY-6386: UDP-N-acetylmuramoyl-pentapeptide biosynthesis II (lysine-containing)	-0.0218
Alanine	PWY-6121: 5-aminoimidazole ribonucleotide biosynthesis I	-0.0459
Alanine	PWY-6387: UDP-N-acetylmuramoyl-pentapeptide biosynthesis I (meso-diaminopimelate containing)	-0.0216
Alanine	PWY-6151: S-adenosyl-L-methionine cycle I	0.033
Alanine	COMPLETE-ARO-PWY: superpathway of aromatic amino acid biosynthesis	-0.0007
Alanine	PEPTIDOGLYCANSYN-PWY: peptidoglycan biosynthesis I (meso-diaminopimelate containing)	-0.0097
Alanine	COA-PWY-1: coenzyme A biosynthesis II (mammalian)	0.0159
Alanine	PWY-6385: peptidoglycan biosynthesis III (mycobacteria)	-0.0159
Alanine	PWY-5667: CDP-diacylglycerol biosynthesis I	0.0692
Alanine	PWY0-1319: CDP-diacylglycerol biosynthesis II	0.0283
Alanine	PWY-1042: glycolysis IV (plant cytosol)	-0.1008
Alanine	BRANCHED-CHAIN-AA-SYN-PWY: superpathway of branched amino acid biosynthesis	-0.0245
Alanine	NONMEVIPP-PWY: methylerythritol phosphate pathway I	-0.0258
Alanine	PWY-7221: guanosine ribonucleotides de novo biosynthesis	-0.0225
Alanine	PWY-5103: L-isoleucine biosynthesis III	-0.0485
Alanine	PWY0-1296: purine ribonucleosides degradation	-0.0516
Alanine	DTDPRHAMSYN-PWY: dTDP-L-rhamnose biosynthesis I	0.0707
Alanine	NONOXIPENT-PWY: pentose phosphate pathway (non-oxidative branch)	-0.0504
Alanine	PWY-7357: thiamin formation from pyrithiamine and oxythiamine (yeast)	-0.0965
Alanine	CALVIN-PWY: Calvin-Benson-Bassham cycle	-0.1193
Alanine	PWY-7400: L-arginine biosynthesis IV (archaebacteria)	0.0126
ARGSYN-PWY: L-arginine biosynthesis I (via L-ornithine)	Alanine	-0.0327
Alanine	PWY-6317: galactose degradation I (Leloir pathway)	0.0157
Alanine	PWY66-422: D-galactose degradation V (Leloir pathway)	-0.0062
Alanine	PWY-3001: superpathway of L-isoleucine biosynthesis I	-0.068
Alanine	PWY-6527: stachyose degradation	0.0328
Alanine	PWY-6123: inosine-5'-phosphate biosynthesis I	0.0126
Alanine	PWY-724: superpathway of L-lysine, L-threonine and L-methionine biosynthesis II	-0.0866
Alanine	PWY-5097: L-lysine biosynthesis VI	-0.0886
Alanine	HISTSYN-PWY: L-histidine biosynthesis	-0.0024
Alanine	PWY-6124: inosine-5'-phosphate biosynthesis II	0.0306
Alanine	TRNA-CHARGING-PWY: tRNA charging	0.0575
Alanine	COBALSYN-PWY: adenosylcobalamin salvage from cobinamide I	-0.0263
Alanine	PWY-7242: D-fructuronate degradation	0.0233
Alanine	THRESYN-PWY: superpathway of L-threonine biosynthesis	-0.0164
Alanine	SER-GLYSYN-PWY: superpathway of L-serine and glycine biosynthesis I	-0.0051
ANAGLYCOLYSIS-PWY: glycolysis III (from glucose)	Alanine	-0.0691
Alanine	PWY-6609: adenine and adenosine salvage III	-0.1246
Alanine	PWY-2942: L-lysine biosynthesis III	0.0423
Alanine	GLCMANNANAUT-PWY: superpathway of N-acetylglucosamine, N-acetylmannosamine and N-acetylneuraminate degradation	-0.057
Alanine	PWY-3841: folate transformations II	0.0547
Alanine	PWY-621: sucrose degradation III (sucrose invertase)	0.0198
Alanine	PWY-5695: urate biosynthesis/inosine 5'-phosphate degradation	-0.0463
Alanine	GALACTUROCAT-PWY: D-galacturonate degradation I	0.0054
Alanine	THISYNARA-PWY: superpathway of thiamin diphosphate biosynthesis III (eukaryotes)	0.0404
Alanine	COA-PWY: coenzyme A biosynthesis I	0.0208
Alanine	PWY-5100: pyruvate fermentation to acetate and lactate II	0.0304
Alanine	PWY-6507: 4-deoxy-L-threo-hex-4-enopyranuronate degradation	0.0071
"GLUCUROCAT-PWY: superpathway of &beta;-D-glucuronide and D-glucuronate degradation"	Alanine	-0.0019
Alanine	GALACT-GLUCUROCAT-PWY: superpathway of hexuronide and hexuronate degradation	-0.0159
Alanine	PWY-5659: GDP-mannose biosynthesis	-0.0864
ARGSYNBSUB-PWY: L-arginine biosynthesis II (acetyl cycle)	Alanine	0.074
ASPASN-PWY: superpathway of L-aspartate and L-asparagine biosynthesis	Alanine	-0.0009
Alanine	PWY-4981: L-proline biosynthesis II (from arginine)	0.003
Alanine	PWY-4242: pantothenate and coenzyme A biosynthesis III	0.0041
Alanine	TRPSYN-PWY: L-tryptophan biosynthesis	0.0621
Alanine	PWY0-1586: peptidoglycan maturation (meso-diaminopimelate containing)	-0.006
1CMET2-PWY: N10-formyl-tetrahydrofolate biosynthesis	Alanine	0.0026
Alanine	PWY-5913: TCA cycle VI (obligate autotrophs)	0.0507
Alanine	PWY-7229: superpathway of adenosine nucleotides de novo biosynthesis I	-0.0107
Alanine	PWY-7117: C4 photosynthetic carbon assimilation cycle, PEPCK type	-0.0468
Alanine	PWY-2941: L-lysine biosynthesis II	-0.044
Alanine	PANTOSYN-PWY: pantothenate and coenzyme A biosynthesis I	-0.0401
Alanine	PANTO-PWY: phosphopantothenate biosynthesis I	-0.046
Alanine	OANTIGEN-PWY: O-antigen building blocks biosynthesis (E. coli)	-0.012
Alanine	PWY-5177: glutaryl-CoA degradation	0.0371
Alanine	PWY-5347: superpathway of L-methionine biosynthesis (transsulfuration)	0.0633
Alanine	METSYN-PWY: L-homoserine and L-methionine biosynthesis	0.0658
Alanine	GLUTORN-PWY: L-ornithine biosynthesis	-0.0933
Alanine	MET-SAM-PWY: superpathway of S-adenosyl-L-methionine biosynthesis	0.0075
Alanine	PWY-6147: 6-hydroxymethyl-dihydropterin diphosphate biosynthesis I	0.0413
Alanine	RHAMCAT-PWY: L-rhamnose degradation I	0.0154
Alanine	PWY-6305: putrescine biosynthesis IV	-0.0592
Alanine	P4-PWY: superpathway of L-lysine, L-threonine and L-methionine biosynthesis I	-0.0038
Alanine	PWY-6126: superpathway of adenosine nucleotides de novo biosynthesis II	-0.0621
Alanine	PWY-7234: inosine-5'-phosphate biosynthesis III	-0.0247
Alanine	PWY-7199: pyrimidine deoxyribonucleosides salvage	-0.0443
Alanine	UDPNAGSYN-PWY: UDP-N-acetyl-D-glucosamine biosynthesis I	0.0161
Alanine	DAPLYSINESYN-PWY: L-lysine biosynthesis I	-0.0364
Alanine	PWY0-781: aspartate superpathway	-0.0141
Alanine	PWY-841: superpathway of purine nucleotides de novo biosynthesis I	-0.0749
Alanine	PYRIDNUCSYN-PWY: NAD biosynthesis I (from aspartate)	0.0018
Alanine	DENOVOPURINE2-PWY: superpathway of purine nucleotides de novo biosynthesis II	-0.0004
Alanine	PWY-5188: tetrapyrrole biosynthesis I (from glutamate)	-0.0275
Alanine	PWY-6700: queuosine biosynthesis	-0.0491
Alanine	FERMENTATION-PWY: mixed acid fermentation	0.0439
Alanine	PWY-5941: glycogen degradation II (eukaryotic)	-0.0463
Alanine	GLYCOGENSYNTH-PWY: glycogen biosynthesis I (from ADP-D-Glucose)	0.0567
Alanine	HOMOSER-METSYN-PWY: L-methionine biosynthesis I	0.0343
Alanine	PWY-5104: L-isoleucine biosynthesis IV	0.0522
Alanine	PWY-7187: pyrimidine deoxyribonucleotides de novo biosynthesis II	-0.0004
Alanine	PWY-7383: anaerobic energy metabolism (invertebrates, cytosol)	0.0669
Alanine	PWY-6608: guanosine nucleotides degradation III	0.0042
Alanine	HSERMETANA-PWY: L-methionine biosynthesis III	-0.0105
Alanine	PWY0-166: superpathway of pyrimidine deoxyribonucleotides de novo biosynthesis (E. coli)	0.0493
Alanine	LACTOSECAT-PWY: lactose and galactose degradation I	-0.032
Alanine	PWY-7237: myo-, chiro- and scillo-inositol degradation	0.0466
Alanine	PWY-7228: superpathway of guanosine nucleotides de novo biosynthesis I	-0.0769
Alanine	SALVADEHYPOX-PWY: adenosine nucleotides degradation II	0.0487
Alanine	PWY-6125: superpathway of guanosine nucleotides de novo biosynthesis II	0.0162
Alanine	PWY0-162: superpathway of pyrimidine ribonucleotides de novo biosynthesis	-0.084
Alanine	PRPP-PWY: superpathway of histidine, purine, and pyrimidine biosynthesis	-0.1049
Alanine	PWY-6270: isoprene biosynthesis I	-0.0185
Alanine	PWY-6936: seleno-amino acid biosynthesis	0.0547
Alanine	PWY-7220: adenosine deoxyribonucleotides de novo biosynthesis II	0.0665
Alanine	PWY-7222: guanosine deoxyribonucleotides de novo biosynthesis II	-0.0924
Alanine	PWY-7208: superpathway of pyrimidine nucleobases salvage	0.0707
Alanine	PWY-7282: 4-amino-2-methyl-5-phosphomethylpyrimidine biosynthesis (yeast)	0.0166
Alanine	PWY-7560: methylerythritol phosphate pathway II	-0.0015
Alanine	PWY66-409: superpathway of purine nucleotide salvage	-0.0454
Alanine	PWY-6545: pyrimidine deoxyribonucleotides de novo biosynthesis III	-0.0806
Alanine	PWY-7196: superpathway of pyrimidine ribonucleosides salvage	0.0457
ARG+POLYAMINE-SYN: superpathway of arginine and polyamine biosynthesis	Alanine	0.0399
Alanine	PWY-7184: pyrimidine deoxyribonucleotides de novo biosynthesis I	0.0601
Alanine	PWY-6703: preQ0 biosynthesis	-0.0904
Alanine	PWY-6168: flavin biosynthesis III (fungi)	0.0059
Alanine	POLYAMSYN-PWY: superpathway of polyamine biosynthesis I	-0.0368
Alanine	PWY-5121: superpathway of geranylgeranyl diphosphate biosynthesis II (via MEP)	-0.0517
Alanine	PWY-6897: thiamin salvage II	-0.0088
Alanine	PWY-7211: superpathway of pyrimidine deoxyribonucleotides de novo biosynthesis	-0.0401
Alanine	PWY-6353: purine nucleotides degradation II (aerobic)	-0.074
Alanine	PWY-7197: pyrimidine deoxyribonucleotide phosphorylation	-0.0434
Alanine	PWY-5101: L-isoleucine biosynthesis II	-0.0363
Alanine	PWY-5973: cis-vaccenate biosynthesis	-0.0669
Alanine	PWY0-1261: anhydromuropeptides recycling	0.1045
ANAEROFRUCAT-PWY: homolactic fermentation	Alanine	0.0422
Alanine	PWY0-1298: superpathway of pyrimidine deoxyribonucleosides degradation	0.079
Alanine	PWY-7663: gondoate biosynthesis (anaerobic)	0.0162
Alanine	PWY-5304: superpathway of sulfur oxidation (Acidianus ambivalens)	-0.0618
Alanine	PWY0-1297: superpathway of purine deoxyribonucleosides degradation	-0.0617
Alanine	PWY-6606: guanosine nucleotides degradation II	0.0951
Alanine	PWY-5989: stearate biosynthesis II (bacteria and plants)	-0.1272
Alanine	PENTOSE-P-PWY: pentose phosphate pathway	-0.1635
Alanine	PWY-5367: petroselinate biosynthesis	0.0137
Alanine	PWY-6595: superpathway of guanosine nucleotides degradation (plants)	-0.0531
Alanine	P164-PWY: purine nucleobases degradation I (anaerobic)	-0.1084
Alanine	PWY0-845: superpathway of pyridoxal 5'-phosphate biosynthesis and salvage	0.0078
Alanine	HEMESYN2-PWY: heme biosynthesis II (anaerobic)	-0.0626
Alanine	FOLSYN-PWY: superpathway of tetrahydrofolate biosynthesis and salvage	0.0576
Alanine	PYRIDNUCSAL-PWY: NAD salvage pathway I	-0.0111
Alanine	PWY-5154: L-arginine biosynthesis III (via N-acetyl-L-citrulline)	-0.0444
Alanine	PHOSLIPSYN-PWY: superpathway of phospholipid biosynthesis I (bacteria)	0.1474
Alanine	PWY-6628: superpathway of L-phenylalanine biosynthesis	-0.1028
Alanine	PWY-5189: tetrapyrrole biosynthesis II (from glycine)	-0.0961
Alanine	PWY-7539: 6-hydroxymethyl-dihydropterin diphosphate biosynthesis III (Chlamydia)	-0.0264
Alanine	PWY-6901: superpathway of glucose and xylose degradation	0.0552
Alanine	P441-PWY: superpathway of N-acetylneuraminate degradation	-0.0147
Alanine	PYRIDOXSYN-PWY: pyridoxal 5'-phosphate biosynthesis I	0.0023
Alanine	PWY0-1061: superpathway of L-alanine biosynthesis	0.0375
Alanine	RIBOSYN2-PWY: flavin biosynthesis I (bacteria and plants)	0.0182
Alanine	THISYN-PWY: superpathway of thiamin diphosphate biosynthesis I	0.1045
Alanine	PWY-6612: superpathway of tetrahydrofolate biosynthesis	-0.0057
Alanine	PWY66-399: gluconeogenesis III	-0.0781
Alanine	TCA: TCA cycle I (prokaryotic)	-0.0469
Alanine	PWY66-400: glycolysis VI (metazoan)	0.0474
Alanine	PWY-7115: C4 photosynthetic carbon assimilation cycle, NAD-ME type	-0.0896
Alanine	PWY-1269: CMP-3-deoxy-D-manno-octulosonate biosynthesis I	-0.052
Alanine	GLYCOLYSIS: glycolysis I (from glucose 6-phosphate)	0.0433
Alanine	PWY-5484: glycolysis II (from fructose 6-phosphate)	0.0713
Alanine	PWY-6969: TCA cycle V (2-oxoglutarate:ferredoxin oxidoreductase)	-0.0746
Alanine	P42-PWY: incomplete reductive TCA cycle	-0.006
Alanine	CRNFORCAT-PWY: creatinine degradation I	0.0436
Alanine	POLYAMINSYN3-PWY: superpathway of polyamine biosynthesis II	0.0051
Alanine	PWY4FS-7: phosphatidylglycerol biosynthesis I (plastidic)	0.1036
Alanine	PWY4FS-8: phosphatidylglycerol biosynthesis II (non-plastidic)	-0.0657
Alanine	GLUCONEO-PWY: gluconeogenesis I	-0.1004
Alanine	GOLPDLCAT-PWY: superpathway of glycerol degradation to 1,3-propanediol	-0.0055
Alanine	PWY-7003: glycerol degradation to butanol	-0.0948
Alanine	HEXITOLDEGSUPER-PWY: superpathway of hexitol degradation (bacteria)	-0.0476
Alanine	PWY-5897: superpathway of menaquinol-11 biosynthesis	0.0009
Alanine	PWY-5898: superpathway of menaquinol-12 biosynthesis	0.006
Alanine	PWY-5899: superpathway of menaquinol-13 biosynthesis	0.0049
Alanine	PWY-5840: superpathway of menaquinol-7 biosynthesis	-0.0841
Alanine	GLYCOLYSIS-E-D: superpathway of glycolysis and Entner-Doudoroff	-0.0433
Alanine	FUCCAT-PWY: fucose degradation	0.0785
Alanine	PWY-5345: superpathway of L-methionine biosynthesis (by sulfhydrylation)	0.0282
Alanine	P185-PWY: formaldehyde assimilation III (dihydroxyacetone cycle)	0.0369
Alanine	PWY-6471: peptidoglycan biosynthesis IV (Enterococcus faecium)	0.0581
Alanine	PWY-5690: TCA cycle II (plants and fungi)	-0.0529
ARGININE-SYN4-PWY: L-ornithine de novo biosynthesis	Alanine	-0.084
Alanine	PWY-6588: pyruvate fermentation to acetone	-0.0207
Alanine	SULFATE-CYS-PWY: superpathway of sulfate assimilation and cysteine biosynthesis	0.0535
Alanine	PWY-6113: superpathway of mycolate biosynthesis	-0.0211
Alanine	PWY-6630: superpathway of L-tyrosine biosynthesis	0.0014
Alanine	PWY-6284: superpathway of unsaturated fatty acids biosynthesis (E. coli)	-0.0489
Alanine	PWY-5971: palmitate biosynthesis II (bacteria and plants)	-0.0903
Alanine	PWY-5030: L-histidine degradation III	-0.0871
Alanine	PWY-6285: superpathway of fatty acids biosynthesis (E. coli)	-0.0057
Alanine	PWY-241: C4 photosynthetic carbon assimilation cycle, NADP-ME type	0.0601
Alanine	ENTBACSYN-PWY: enterobactin biosynthesis	-0.0485
Alanine	PWY-6282: palmitoleate biosynthesis I (from (5Z)-dodec-5-enoate)	-0.116
Alanine	BIOTIN-BIOSYNTHESIS-PWY: biotin biosynthesis I	-0.0131
Alanine	FASYN-ELONG-PWY: fatty acid elongation -- saturated	-0.0321
Alanine	PWY-1861: formaldehyde assimilation II (RuMP Cycle)	-0.0052
Alanine	CITRULBIO-PWY: L-citrulline biosynthesis	0.1155
Alanine	PWYG-321: mycolate biosynthesis	-0.0651
Alanine	PWY-7664: oleate biosynthesis IV (anaerobic)	-0.0059
Alanine	PWY-6519: 8-amino-7-oxononanoate biosynthesis I	-0.0347
Alanine	PWY-4984: urea cycle	-0.0045
Alanine	P461-PWY: hexitol fermentation to lactate, formate, ethanol and acetate	0.0359
Alanine	PWY0-862: (5Z)-dodec-5-enoate biosynthesis	0.0524
Alanine	PWY-7456: mannan degradation	0.0353
Alanine	HISDEG-PWY: L-histidine degradation I	-0.0357
Alanine	PWY-5918: superpathay of heme biosynthesis from glutamate	-0.0837
Alanine	PWY-5863: superpathway of phylloquinol biosynthesis	-0.0575
Alanine	FASYN-INITIAL-PWY: superpathway of fatty acid biosynthesis initiation (E. coli)	0.0236
Alanine	P122-PWY: heterolactic fermentation	0.0348
Alanine	PWY-6892: thiazole biosynthesis I (E. coli)	0.0743
Alanine	PWY-7388: octanoyl-[acyl-carrier protein] biosynthesis (mitochondria, yeast)	0.0244
Alanine	PWY-6895: superpathway of thiamin diphosphate biosynthesis II	0.016
Alanine	PWY-821: superpathway of sulfur amino acid biosynthesis (Saccharomyces cerevisiae)	0.0334
Alanine	PWY-7210: pyrimidine deoxyribonucleotides biosynthesis from CTP	0.0602
Alanine	PWY0-1479: tRNA processing	0.0205
Alanine	PWY-5791: 1,4-dihydroxy-2-naphthoate biosynthesis II (plants)	0.0078
Alanine	PWY-5837: 1,4-dihydroxy-2-naphthoate biosynthesis I	0.0276
Alanine	SO4ASSIM-PWY: sulfate reduction I (assimilatory)	0.0169
Alanine	FUC-RHAMCAT-PWY: superpathway of fucose and rhamnose degradation	0.0145
Alanine	NAGLIPASYN-PWY: lipid IVA biosynthesis	-0.021
Alanine	PWY-5173: superpathway of acetyl-CoA biosynthesis	-0.0467
Alanine	PWY4LZ-257: superpathway of fermentation (Chlamydomonas reinhardtii)	-0.0349
Alanine	P23-PWY: reductive TCA cycle I	-0.1149
Alanine	PWY-922: mevalonate pathway I	0.0492
"FAO-PWY: fatty acid &beta;-oxidation I"	Alanine	-0.0404
Alanine	PWY-7198: pyrimidine deoxyribonucleotides de novo biosynthesis IV	-0.0943
Alanine	PWY-5676: acetyl-CoA fermentation to butanoate II	-0.0077
Alanine	REDCITCYC: TCA cycle VIII (helicobacter)	0.0021
Alanine	PWY-5838: superpathway of menaquinol-8 biosynthesis I	-0.0151
Alanine	PWY-5083: NAD/NADH phosphorylation and dephosphorylation	0.0228
Alanine	P161-PWY: acetylene degradation	-0.0504
Alanine	RUMP-PWY: formaldehyde oxidation I	0.021
Alanine	GLUDEG-I-PWY: GABA shunt	0.0184
Alanine	PWY-5022: 4-aminobutanoate degradation V	-0.0102
Alanine	TEICHOICACID-PWY: teichoic acid (poly-glycerol) biosynthesis	-0.0449
Alanine	P108-PWY: pyruvate fermentation to propanoate I	0.0978
Alanine	PWY-7204: pyridoxal 5'-phosphate salvage II (plants)	0.0469
Alanine	GLYCOLYSIS-TCA-GLYOX-BYPASS: superpathway of glycolysis, pyruvate dehydrogenase, TCA, and glyoxylate bypass	-0.0691
Alanine	P105-PWY: TCA cycle IV (2-oxoglutarate decarboxylase)	-0.0118
Alanine	HEME-BIOSYNTHESIS-II: heme biosynthesis I (aerobic)	0.0552
Alanine	KETOGLUCONMET-PWY: ketogluconate metabolism	0.01
Alanine	P162-PWY: L-glutamate degradation V (via hydroxyglutarate)	0.0035
Alanine	PWY-7209: superpathway of pyrimidine ribonucleosides degradation	0.0383
Alanine	NAD-BIOSYNTHESIS-II: NAD salvage pathway II	0.0506
Alanine	PWY-5861: superpathway of demethylmenaquinol-8 biosynthesis	-0.0272
Alanine	PWY-7013: L-1,2-propanediol degradation	0.0809
Alanine	PWY-7392: taxadiene biosynthesis (engineered)	-0.0596
"PWY-5136: fatty acid &beta;-oxidation II (peroxisome)"	Alanine	0.0158
Alanine	PWY-4702: phytate degradation I	-0.0133
Alanine	PPGPPMET-PWY: ppGpp biosynthesis	0.0299
Alanine	GLUCOSE1PMETAB-PWY: glucose and glucose-1-phosphate degradation	-0.0222
"PWY0-1241: ADP-L-glycero-&beta;-D-manno-heptose biosynthesis"	Alanine	0.007
Alanine	PWY-5464: superpathway of cytosolic glycolysis (plants), pyruvate dehydrogenase and TCA cycle	-0.0128
Alanine	PWY-7235: superpathway of ubiquinol-6 biosynthesis (eukaryotic)	-0.0087
Alanine	PWY-6263: superpathway of menaquinol-8 biosynthesis II	-0.0206
Alanine	TCA-GLYOX-BYPASS: superpathway of glyoxylate bypass and TCA	-0.0563
Alanine	PWY-7269: NAD/NADP-NADH/NADPH mitochondrial interconversion (yeast)	-0.0433
Alanine	PWY-5723: Rubisco shunt	0.0217
"PWY-4041: &gamma;-glutamyl cycle"	Alanine	0.0218
Alanine	PWY-5910: superpathway of geranylgeranyldiphosphate biosynthesis I (via mevalonate)	-0.0162
Alanine	PWY-561: superpathway of glyoxylate cycle and fatty acid degradation	-0.0303
Alanine	PWY-7254: TCA cycle VII (acetate-producers)	0.0053
Alanine	PWY0-1533: methylphosphonate degradation I	-0.09
Alanine	PWY-6590: superpathway of Clostridium acetobutylicum acidogenic fermentation	0.0031
Alanine	GLYOXYLATE-BYPASS: glyoxylate cycle	0.0485
Alanine	PWY-6531: mannitol cycle	0.1031
Alanine	GLYCOCAT-PWY: glycogen degradation I (bacterial)	-0.0936
Alanine	PWY66-398: TCA cycle III (animals)	0.0563
Alanine	PWY-6891: thiazole biosynthesis II (Bacillus)	0.0591
Alanine	PWY-5855: ubiquinol-7 biosynthesis (prokaryotic)	-0.0499
Alanine	PWY-5856: ubiquinol-9 biosynthesis (prokaryotic)	-0.0197
Alanine	PWY-5857: ubiquinol-10 biosynthesis (prokaryotic)	-0.038
Alanine	PWY-6708: ubiquinol-8 biosynthesis (prokaryotic)	0.0259
Alanine	CENTFERM-PWY: pyruvate fermentation to butanoate	-0.036
Alanine	PWY0-1415: superpathway of heme biosynthesis from uroporphyrinogen-III	-0.0214
Alanine	PWY-6549: L-glutamine biosynthesis III	0.025
Alanine	POLYISOPRENSYN-PWY: polyisoprenoid biosynthesis (E. coli)	-0.0493
Alanine	GALACTARDEG-PWY: D-galactarate degradation I	-0.008
Alanine	GLUCARGALACTSUPER-PWY: superpathway of D-glucarate and D-galactarate degradation	-0.0608
Alanine	P125-PWY: superpathway of (R,R)-butanediol biosynthesis	0.0113
Alanine	GLUCARDEG-PWY: D-glucarate degradation I	-0.0203
Alanine	PWY-7399: methylphosphonate degradation II	-0.0312
Alanine	PWY-5692: allantoin degradation to glyoxylate II	0.0164
Alanine	PWY-5705: allantoin degradation to glyoxylate III	-0.0826
Alanine	URDEGR-PWY: superpathway of allantoin degradation in plants	-0.0027
Alanine	PWY-6859: all-trans-farnesol biosynthesis	-0.1054
Alanine	COLANSYN-PWY: colanic acid building blocks biosynthesis	0.0458
Alanine	PWY-7315: dTDP-N-acetylthomosamine biosynthesis	0.0037
Alanine	LPSSYN-PWY: superpathway of lipopolysaccharide biosynthesis	0.0841
Alanine	PWY-5384: sucrose degradation IV (sucrose phosphorylase)	0.0883
Alanine	PWY-5920: superpathway of heme biosynthesis from glycine	-0.0093
Alanine	KDO-NAGLIPASYN-PWY: superpathway of (Kdo)2-lipid A biosynthesis	0.0163
Alanine	PWY0-41: allantoin degradation IV (anaerobic)	0.036
"PWY-5138: unsaturated, even numbered fatty acid &beta;-oxidation"	Alanine	-0.0791
Alanine	PWY-7323: superpathway of GDP-mannose-derived O-antigen building blocks biosynthesis	0.0595
Alanine	PWY-7328: superpathway of UDP-glucose-derived O-antigen building blocks biosynthesis	0.0272
AST-PWY: L-arginine degradation II (AST pathway)	Alanine	0.1365
Alanine	PWY-6823: molybdenum cofactor biosynthesis	0.0231
Alanine	METHGLYUT-PWY: superpathway of methylglyoxal degradation	-0.0655
Alanine	PWY-6731: starch degradation III	0.0422
Alanine	PWY0-1338: polymyxin resistance	-0.0109
Alanine	PWY-2723: trehalose degradation V	-0.0071
Alanine	PWY-7371: 1,4-dihydroxy-6-naphthoate biosynthesis II	-0.0397
Alanine	P124-PWY: Bifidobacterium shunt	0.0254
Alanine	PWY-5005: biotin biosynthesis II	0.0212
ARGORNPROST-PWY: arginine, ornithine and proline interconversion	Alanine	0.0317
Alanine	PWY-7389: superpathway of anaerobic energy metabolism (invertebrates)	-0.0145
Alanine	PWY-7384: anaerobic energy metabolism (invertebrates, mitochondrial)	-0.0528
Alanine	PWY-7039: phosphatidate metabolism, as a signaling molecule	-0.0708
Alanine	PWY-5505: L-glutamate and L-glutamine biosynthesis	-0.0403
Alanine	PWY490-3: nitrate reduction VI (assimilatory)	-0.0103
Alanine	PWY-5656: mannosylglycerate biosynthesis I	-0.0173
Alanine	METHANOGENESIS-PWY: methanogenesis from H2 and CO2	-0.0156
Alanine	PWY-6167: flavin biosynthesis II (archaea)	-0.0215
Alanine	PWY-5198: factor 420 biosynthesis	-0.0465
Alanine	PWY-7286: 7-(3-amino-3-carboxypropyl)-wyosine biosynthesis	-0.0103
Alanine	PWY-6629: superpathway of L-tryptophan biosynthesis	0.0034
Alanine	PWY-5088: L-glutamate degradation VIII (to propanoate)	0.0845
Alanine	PWY-6165: chorismate biosynthesis II (archaea)	0.0331
Alanine	ORNDEG-PWY: superpathway of ornithine degradation	0.0799
Alanine	PWY-5004: superpathway of L-citrulline metabolism	0.04
Alanine	PWY-6803: phosphatidylcholine acyl editing	0.0069
Alanine	PWY-7391: isoprene biosynthesis II (engineered)	0.0391
Alanine	PWY-6174: mevalonate pathway II (archaea)	0.0266
Alanine	PWY-7409: phospholipid remodeling (phosphatidylethanolamine, yeast)	0.0367
ARGDEG-PWY: superpathway of L-arginine, putrescine, and 4-aminobutanoate degradation	Alanine	-0.0895
Alanine	ORNARGDEG-PWY: superpathway of L-arginine and L-ornithine degradation	-0.0062
Alanine	PWY-3781: aerobic respiration I (cytochrome c)	-0.0794
AEROBACTINSYN-PWY: aerobactin biosynthesis	Alanine	0.0286
Alanine	PWY0-1277: 3-phenylpropanoate and 3-(3-hydroxyphenyl)propanoate degradation	-0.0182
Alanine	UBISYN-PWY: superpathway of ubiquinol-8 biosynthesis (prokaryotic)	0.0135
Alanine	PWY-7279: aerobic respiration II (cytochrome c) (yeast)	0.0121
Alanine	ECASYN-PWY: enterobacterial common antigen biosynthesis	0.0233
Alanine	PWY1F-823: leucopelargonidin and leucocyanidin biosynthesis	0.0107
Alanine	HCAMHPDEG-PWY: 3-phenylpropanoate and 3-(3-hydroxyphenyl)propanoate degradation to 2-oxopent-4-enoate	-0.0759
Alanine	PWY-6690: cinnamate and 3-hydroxycinnamate degradation to 2-oxopent-4-enoate	0.0517
Alanine	PWY1G-0: mycothiol biosynthesis	0.0501
Alanine	GLYCOL-GLYOXDEG-PWY: superpathway of glycol metabolism and degradation	0.0647
Alanine	PWY-4722: creatinine degradation II	-0.0363
Alanine	P163-PWY: L-lysine fermentation to acetate and butanoate	0.0621
Alanine	PWY-5845: superpathway of menaquinol-9 biosynthesis	-0.0312
Alanine	PWY-5850: superpathway of menaquinol-6 biosynthesis I	-0.0696
Alanine	PWY-5896: superpathway of menaquinol-10 biosynthesis	-0.0667
Alanine	PWY-5860: superpathway of demethylmenaquinol-6 biosynthesis I	0.0295
Alanine	PWY-5862: superpathway of demethylmenaquinol-9 biosynthesis	-0.0669
Alanine	PWY-7446: sulfoglycolysis	-0.0148
Alanine	PWY-5415: catechol degradation I (meta-cleavage pathway)	0.04
Alanine	P562-PWY: myo-inositol degradation I	0.0231
Alanine	PWY-6138: CMP-N-acetylneuraminate biosynthesis I (eukaryotes)	0.0386
Alanine	PWY-622: starch biosynthesis	0.0375
Alanine	P261-PWY: coenzyme M biosynthesis I	0.0332
Alanine	PWY-6467: Kdo transfer to lipid IVA III (Chlamydia)	0.0231
Alanine	PWY-6396: superpathway of 2,3-butanediol biosynthesis	-0.0583
Alanine	PWY66-389: phytol degradation	0.0095
Alanine	VALDEG-PWY: L-valine degradation I	-0.0752
Alanine	P221-PWY: octane oxidation	-0.0384
Alanine	PWY-5675: nitrate reduction V (assimilatory)	0.0396
Alanine	PWY-6313: serotonin degradation	0.0567
Alanine	PWY-6307: L-tryptophan degradation X (mammalian, via tryptamine)	-0.0069
3-HYDROXYPHENYLACETATE-DEGRADATION-PWY: 4-hydroxyphenylacetate degradation	Alanine	-0.0487
Alanine	PWY-7431: aromatic biogenic amine degradation (bacteria)	-0.0928
Alanine	PWY0-42: 2-methylcitrate cycle I	-0.0357
Alanine	PWY-5747: 2-methylcitrate cycle II	0.0157
Alanine	PROTOCATECHUATE-ORTHO-CLEAVAGE-PWY: protocatechuate degradation II (ortho-cleavage pathway)	0.0575
ALL-CHORISMATE-PWY: superpathway of chorismate metabolism	Alanine	0.0213
Alanine	PWY-7294: xylose degradation IV	-0.1071
Alanine	PWY-6145: superpathway of sialic acids and CMP-sialic acids biosynthesis	0.0826
Alanine	PWY0-321: phenylacetate degradation I (aerobic)	0.0442
Alanine	PWY-7200: superpathway of pyrimidine deoxyribonucleoside salvage	-0.041
Alanine	PWY-101: photosynthesis light reactions	-0.0515
Alanine	PWY-6785: hydrogen production VIII	-0.0435
Alanine	PWY-6309: L-tryptophan degradation XI (mammalian, via kynurenine)	0.0189
Alanine	PWY-5044: purine nucleotides degradation I (plants)	-0.0175
Alanine	PWY-6596: adenosine nucleotides degradation I	-0.0001
Alanine	PWY-5028: L-histidine degradation II	0.0667
Alanine	PWY-6435: 4-hydroxybenzoate biosynthesis V	-0.0923
7ALPHADEHYDROX-PWY: cholate degradation (bacteria, anaerobic)	Alanine	0.0895
"PWY-6470: peptidoglycan biosynthesis V (&beta;-lactam resistance)"	Alanine	0.0598
Alanine	PWY-5180: toluene degradation I (aerobic) (via o-cresol)	-0.0086
Alanine	PWY-5182: toluene degradation II (aerobic) (via 4-methylcatechol)	-0.0202
Alanine	PWY-7528: L-methionine salvage cycle I (bacteria and plants)	-0.0146
Alanine	PWY-7527: L-methionine salvage cycle III	-0.1079
"PWY-4361: S-methyl-5-thio-&alpha;-D-ribose 1-phosphate degradation"	Alanine	0.0352
Alanine	PWY-7374: 1,4-dihydroxy-6-naphthoate biosynthesis I	0.0845
Alanine	PWY0-881: superpathway of fatty acid biosynthesis I (E. coli)	-0.0486
Alanine	PWY-3801: sucrose degradation II (sucrose synthase)	-0.0654
Alanine	PWY-7345: superpathway of anaerobic sucrose degradation	0.1252
Alanine	PWY-7373: superpathway of demethylmenaquinol-6 biosynthesis II	0.0999
Alanine	PWY-7268: NAD/NADP-NADH/NADPH cytosolic interconversion (yeast)	-0.0088
"PWY66-391: fatty acid &beta;-oxidation VI (peroxisome)"	Alanine	0.0832
Alanine	PWY-7118: chitin degradation to ethanol	0.0976
Alanine	PWY-7385: 1,3-propanediol biosynthesis (engineered)	0.0369
"PWY-7288: fatty acid &beta;-oxidation (peroxisome, yeast)"	Alanine	-0.0263
Alanine	UDPNACETYLGALSYN-PWY: UDP-N-acetyl-D-glucosamine biosynthesis II	0.01
Alanine	PWY-7411: superpathway of phosphatidate biosynthesis (yeast)	0.046
Alanine	LIPASYN-PWY: phospholipases	0.0492
Alanine	PWY-6318: L-phenylalanine degradation IV (mammalian, via side chain)	-0.0414
Alanine	PWY66-367: ketogenesis	-0.1026
Alanine	LEU-DEG2-PWY: L-leucine degradation I	-0.0765
Alanine	PWY-5871: ubiquinol-9 biosynthesis (eukaryotic)	-0.0744
Alanine	PWY-5873: ubiquinol-7 biosynthesis (eukaryotic)	0.0164
Alanine	PWY3O-19: ubiquinol-6 biosynthesis from 4-hydroxybenzoate (eukaryotic)	-0.0749
Alanine	PWY-6281: L-selenocysteine biosynthesis II (archaea and eukaryotes)	0.0946
Alanine	PWY-2201: folate transformations I	-0.0221
Alanine	PWY-7245: superpathway NAD/NADP - NADH/NADPH interconversion (yeast)	-0.0324
Alanine	PWY66-375: leukotriene biosynthesis	-0.0308
Alanine	PWY-5381: pyridine nucleotide cycling (plants)	-0.0815
Alanine	PWY-5067: glycogen biosynthesis II (from UDP-D-Glucose)	-0.0227
Alanine	PWY-5514: UDP-N-acetyl-D-galactosamine biosynthesis II	-0.0313
Alanine	PWY-5870: ubiquinol-8 biosynthesis (eukaryotic)	0.0672
Alanine	PWY-5872: ubiquinol-10 biosynthesis (eukaryotic)	0.1047
"PWY66-388: fatty acid &alpha;-oxidation III"	Alanine	-0.0066
Alanine	PWY-3502: superpathway of NAD biosynthesis in eukaryotes	0.0118
Alanine	NADSYN-PWY: NAD biosynthesis II (from tryptophan)	-0.0924
ALLANTOINDEG-PWY: superpathway of allantoin degradation in yeast	Alanine	0.0084
Alanine	PWY-7546: diphthamide biosynthesis (eukaryotes)	0.0068
Alanine	PWY-5079: L-phenylalanine degradation III	-0.0849
Alanine	SPHINGOLIPID-SYN-PWY: sphingolipid biosynthesis (yeast)	0.0031
Alanine	PWY-5651: L-tryptophan degradation to 2-amino-3-carboxymuconate semialdehyde	-0.058
Alanine	PWY-7283: wybutosine biosynthesis	-0.0664
Alanine	PWY-5509: adenosylcobalamin biosynthesis from cobyrinate a,c-diamide I	0.1143
Alanine	PWY-5677: succinate fermentation to butanoate	0.0523
Aspartic acid	Sarcosine	0.0388
Betaine	Sarcosine	0.1333
Cadaverine	Sarcosine	-0.1349
Choline	Sarcosine	-0.0585
Citric acid	Sarcosine	-0.095
Citrulline	Sarcosine	0.1401
Glutamine	Sarcosine	0.0288
Leucine	Sarcosine	0.0295
Lysine	Sarcosine	0.058
Nicotinic acid/Picolinic acid	Sarcosine	-0.0241
Pipecolic acid	Sarcosine	0.0307
Sarcosine	Suberic acid	-0.0793
Sarcosine	Threonine	0.1129
Sarcosine	Tyrosine	0.074
Sarcosine	UNMAPPED	0.0608
Sarcosine	UNINTEGRATED	-0.0537
PWY-7219: adenosine ribonucleotides de novo biosynthesis	Sarcosine	-0.0019
ILEUSYN-PWY: L-isoleucine biosynthesis I (from threonine)	Sarcosine	0.0414
PWY-7111: pyruvate fermentation to isobutanol (engineered)	Sarcosine	0.0199
Sarcosine	VALSYN-PWY: L-valine biosynthesis	0.0291
PWY-6737: starch degradation V	Sarcosine	0.0741
PWY-5686: UMP biosynthesis	Sarcosine	-0.1061
ARO-PWY: chorismate biosynthesis I	Sarcosine	-0.0622
PWY-6163: chorismate biosynthesis from 3-dehydroquinate	Sarcosine	-0.013
PWY-6122: 5-aminoimidazole ribonucleotide biosynthesis II	Sarcosine	0.0652
PWY-6277: superpathway of 5-aminoimidazole ribonucleotide biosynthesis	Sarcosine	-0.0906
PWY-6386: UDP-N-acetylmuramoyl-pentapeptide biosynthesis II (lysine-containing)	Sarcosine	-0.0381
PWY-6121: 5-aminoimidazole ribonucleotide biosynthesis I	Sarcosine	0.0035
PWY-6387: UDP-N-acetylmuramoyl-pentapeptide biosynthesis I (meso-diaminopimelate containing)	Sarcosine	0.0691
PWY-6151: S-adenosyl-L-methionine cycle I	Sarcosine	-0.0417
COMPLETE-ARO-PWY: superpathway of aromatic amino acid biosynthesis	Sarcosine	0.0796
PEPTIDOGLYCANSYN-PWY: peptidoglycan biosynthesis I (meso-diaminopimelate containing)	Sarcosine	0.0247
COA-PWY-1: coenzyme A biosynthesis II (mammalian)	Sarcosine	-0.0543
PWY-6385: peptidoglycan biosynthesis III (mycobacteria)	Sarcosine	-0.01
PWY-5667: CDP-diacylglycerol biosynthesis I	Sarcosine	-0.0342
PWY0-1319: CDP-diacylglycerol biosynthesis II	Sarcosine	-0.0637
PWY-1042: glycolysis IV (plant cytosol)	Sarcosine	-0.0312
BRANCHED-CHAIN-AA-SYN-PWY: superpathway of branched amino acid biosynthesis	Sarcosine	0.1569
NONMEVIPP-PWY: methylerythritol phosphate pathway I	Sarcosine	-0.0231
PWY-7221: guanosine ribonucleotides de novo biosynthesis	Sarcosine	0.0423
PWY-5103: L-isoleucine biosynthesis III	Sarcosine	-0.0632
PWY0-1296: purine ribonucleosides degradation	Sarcosine	0.0264
DTDPRHAMSYN-PWY: dTDP-L-rhamnose biosynthesis I	Sarcosine	0.0317
NONOXIPENT-PWY: pentose phosphate pathway (non-oxidative branch)	Sarcosine	-0.0112
PWY-7357: thiamin formation from pyrithiamine and oxythiamine (yeast)	Sarcosine	-0.0485
CALVIN-PWY: Calvin-Benson-Bassham cycle	Sarcosine	-0.047
PWY-7400: L-arginine biosynthesis IV (archaebacteria)	Sarcosine	0.0083
ARGSYN-PWY: L-arginine biosynthesis I (via L-ornithine)	Sarcosine	-0.01
PWY-6317: galactose degradation I (Leloir pathway)	Sarcosine	-0.0003
PWY66-422: D-galactose degradation V (Leloir pathway)	Sarcosine	0.0917
PWY-3001: superpathway of L-isoleucine biosynthesis I	Sarcosine	-0.0197
PWY-6527: stachyose degradation	Sarcosine	0.0278
PWY-6123: inosine-5'-phosphate biosynthesis I	Sarcosine	0.0125
PWY-724: superpathway of L-lysine, L-threonine and L-methionine biosynthesis II	Sarcosine	0.0267
PWY-5097: L-lysine biosynthesis VI	Sarcosine	0.0414
HISTSYN-PWY: L-histidine biosynthesis	Sarcosine	0.0297
PWY-6124: inosine-5'-phosphate biosynthesis II	Sarcosine	0.101
Sarcosine	TRNA-CHARGING-PWY: tRNA charging	0.0696
COBALSYN-PWY: adenosylcobalamin salvage from cobinamide I	Sarcosine	-0.0781
PWY-7242: D-fructuronate degradation	Sarcosine	-0.0505
Sarcosine	THRESYN-PWY: superpathway of L-threonine biosynthesis	0.0181
SER-GLYSYN-PWY: superpathway of L-serine and glycine biosynthesis I	Sarcosine	0.0315
ANAGLYCOLYSIS-PWY: glycolysis III (from glucose)	Sarcosine	-0.0365
PWY-6609: adenine and adenosine salvage III	Sarcosine	-0.0772
PWY-2942: L-lysine biosynthesis III	Sarcosine	0.0068
GLCMANNANAUT-PWY: superpathway of N-acetylglucosamine, N-acetylmannosamine and N-acetylneuraminate degradation	Sarcosine	0.0461
PWY-3841: folate transformations II	Sarcosine	0.0564
PWY-621: sucrose degradation III (sucrose invertase)	Sarcosine	-0.0396
PWY-5695: urate biosynthesis/inosine 5'-phosphate degradation	Sarcosine	-0.0353
GALACTUROCAT-PWY: D-galacturonate degradation I	Sarcosine	0.074
Sarcosine	THISYNARA-PWY: superpathway of thiamin diphosphate biosynthesis III (eukaryotes)	-0.0553
COA-PWY: coenzyme A biosynthesis I	Sarcosine	0.0121
PWY-5100: pyruvate fermentation to acetate and lactate II	Sarcosine	0.0109
PWY-6507: 4-deoxy-L-threo-hex-4-enopyranuronate degradation	Sarcosine	-0.0172
"GLUCUROCAT-PWY: superpathway of &beta;-D-glucuronide and D-glucuronate degradation"	Sarcosine	-0.0117
GALACT-GLUCUROCAT-PWY: superpathway of hexuronide and hexuronate degradation	Sarcosine	-0.0816
PWY-5659: GDP-mannose biosynthesis	Sarcosine	0.0489
ARGSYNBSUB-PWY: L-arginine biosynthesis II (acetyl cycle)	Sarcosine	0.0538
ASPASN-PWY: superpathway of L-aspartate and L-asparagine biosynthesis	Sarcosine	0.0216
PWY-4981: L-proline biosynthesis II (from arginine)	Sarcosine	-0.0214
PWY-4242: pantothenate and coenzyme A biosynthesis III	Sarcosine	0.0227
Sarcosine	TRPSYN-PWY: L-tryptophan biosynthesis	-0.0175
PWY0-1586: peptidoglycan maturation (meso-diaminopimelate containing)	Sarcosine	0.0435
1CMET2-PWY: N10-formyl-tetrahydrofolate biosynthesis	Sarcosine	-0.0099
PWY-5913: TCA cycle VI (obligate autotrophs)	Sarcosine	0.038
PWY-7229: superpathway of adenosine nucleotides de novo biosynthesis I	Sarcosine	-0.0211
PWY-7117: C4 photosynthetic carbon assimilation cycle, PEPCK type	Sarcosine	0.0367
PWY-2941: L-lysine biosynthesis II	Sarcosine	0.0142
PANTOSYN-PWY: pantothenate and coenzyme A biosynthesis I	Sarcosine	-0.0255
PANTO-PWY: phosphopantothenate biosynthesis I	Sarcosine	0.002
OANTIGEN-PWY: O-antigen building blocks biosynthesis (E. coli)	Sarcosine	-0.0131
PWY-5177: glutaryl-CoA degradation	Sarcosine	-0.0243
PWY-5347: superpathway of L-methionine biosynthesis (transsulfuration)	Sarcosine	0.0809
METSYN-PWY: L-homoserine and L-methionine biosynthesis	Sarcosine	-0.0361
GLUTORN-PWY: L-ornithine biosynthesis	Sarcosine	0.0452
MET-SAM-PWY: superpathway of S-adenosyl-L-methionine biosynthesis	Sarcosine	0.0315
PWY-6147: 6-hydroxymethyl-dihydropterin diphosphate biosynthesis I	Sarcosine	0.0129
RHAMCAT-PWY: L-rhamnose degradation I	Sarcosine	0.0361
PWY-6305: putrescine biosynthesis IV	Sarcosine	-0.001
P4-PWY: superpathway of L-lysine, L-threonine and L-methionine biosynthesis I	Sarcosine	-0.1022
PWY-6126: superpathway of adenosine nucleotides de novo biosynthesis II	Sarcosine	-0.1186
PWY-7234: inosine-5'-phosphate biosynthesis III	Sarcosine	-0.0728
PWY-7199: pyrimidine deoxyribonucleosides salvage	Sarcosine	-0.0403
Sarcosine	UDPNAGSYN-PWY: UDP-N-acetyl-D-glucosamine biosynthesis I	-0.0449
DAPLYSINESYN-PWY: L-lysine biosynthesis I	Sarcosine	-0.0403
PWY0-781: aspartate superpathway	Sarcosine	-0.0744
PWY-841: superpathway of purine nucleotides de novo biosynthesis I	Sarcosine	-0.061
PYRIDNUCSYN-PWY: NAD biosynthesis I (from aspartate)	Sarcosine	-0.0508
DENOVOPURINE2-PWY: superpathway of purine nucleotides de novo biosynthesis II	Sarcosine	0.0035
PWY-5188: tetrapyrrole biosynthesis I (from glutamate)	Sarcosine	0.0669
PWY-6700: queuosine biosynthesis	Sarcosine	-0.0202
FERMENTATION-PWY: mixed acid fermentation	Sarcosine	0.0424
PWY-5941: glycogen degradation II (eukaryotic)	Sarcosine	0.0172
GLYCOGENSYNTH-PWY: glycogen biosynthesis I (from ADP-D-Glucose)	Sarcosine	-0.0878
HOMOSER-METSYN-PWY: L-methionine biosynthesis I	Sarcosine	0.0991
PWY-5104: L-isoleucine biosynthesis IV	Sarcosine	-0.114
PWY-7187: pyrimidine deoxyribonucleotides de novo biosynthesis II	Sarcosine	0.0202
PWY-7383: anaerobic energy metabolism (invertebrates, cytosol)	Sarcosine	-0.0059
PWY-6608: guanosine nucleotides degradation III	Sarcosine	-0.0241
HSERMETANA-PWY: L-methionine biosynthesis III	Sarcosine	-0.0759
PWY0-166: superpathway of pyrimidine deoxyribonucleotides de novo biosynthesis (E. coli)	Sarcosine	-0.0892
LACTOSECAT-PWY: lactose and galactose degradation I	Sarcosine	-0.0359
PWY-7237: myo-, chiro- and scillo-inositol degradation	Sarcosine	-0.0158
PWY-7228: superpathway of guanosine nucleotides de novo biosynthesis I	Sarcosine	-0.0214
SALVADEHYPOX-PWY: adenosine nucleotides degradation II	Sarcosine	-0.0946
PWY-6125: superpathway of guanosine nucleotides de novo biosynthesis II	Sarcosine	0.0495
PWY0-162: superpathway of pyrimidine ribonucleotides de novo biosynthesis	Sarcosine	-0.0248
PRPP-PWY: superpathway of histidine, purine, and pyrimidine biosynthesis	Sarcosine	-0.0059
PWY-6270: isoprene biosynthesis I	Sarcosine	0.0031
PWY-6936: seleno-amino acid biosynthesis	Sarcosine	0.0061
PWY-7220: adenosine deoxyribonucleotides de novo biosynthesis II	Sarcosine	-0.0969
PWY-7222: guanosine deoxyribonucleotides de novo biosynthesis II	Sarcosine	0.0583
PWY-7208: superpathway of pyrimidine nucleobases salvage	Sarcosine	-0.0368
PWY-7282: 4-amino-2-methyl-5-phosphomethylpyrimidine biosynthesis (yeast)	Sarcosine	0.0087
PWY-7560: methylerythritol phosphate pathway II	Sarcosine	0.0478
PWY66-409: superpathway of purine nucleotide salvage	Sarcosine	-0.0524
PWY-6545: pyrimidine deoxyribonucleotides de novo biosynthesis III	Sarcosine	-0.0215
PWY-7196: superpathway of pyrimidine ribonucleosides salvage	Sarcosine	0.0115
ARG+POLYAMINE-SYN: superpathway of arginine and polyamine biosynthesis	Sarcosine	-0.0054
PWY-7184: pyrimidine deoxyribonucleotides de novo biosynthesis I	Sarcosine	-0.0378
PWY-6703: preQ0 biosynthesis	Sarcosine	-0.119
PWY-6168: flavin biosynthesis III (fungi)	Sarcosine	0.009
POLYAMSYN-PWY: superpathway of polyamine biosynthesis I	Sarcosine	-0.0487
PWY-5121: superpathway of geranylgeranyl diphosphate biosynthesis II (via MEP)	Sarcosine	-0.0639
PWY-6897: thiamin salvage II	Sarcosine	-0.0613
PWY-7211: superpathway of pyrimidine deoxyribonucleotides de novo biosynthesis	Sarcosine	0.0443
PWY-6353: purine nucleotides degradation II (aerobic)	Sarcosine	0.003
PWY-7197: pyrimidine deoxyribonucleotide phosphorylation	Sarcosine	0.1124
PWY-5101: L-isoleucine biosynthesis II	Sarcosine	-0.0356
PWY-5973: cis-vaccenate biosynthesis	Sarcosine	0.0073
PWY0-1261: anhydromuropeptides recycling	Sarcosine	-0.0265
ANAEROFRUCAT-PWY: homolactic fermentation	Sarcosine	0.0376
PWY0-1298: superpathway of pyrimidine deoxyribonucleosides degradation	Sarcosine	0.011
PWY-7663: gondoate biosynthesis (anaerobic)	Sarcosine	-0.0973
PWY-5304: superpathway of sulfur oxidation (Acidianus ambivalens)	Sarcosine	-0.0284
PWY0-1297: superpathway of purine deoxyribonucleosides degradation	Sarcosine	0.0124
PWY-6606: guanosine nucleotides degradation II	Sarcosine	0.0052
PWY-5989: stearate biosynthesis II (bacteria and plants)	Sarcosine	-0.0565
PENTOSE-P-PWY: pentose phosphate pathway	Sarcosine	0.0296
PWY-5367: petroselinate biosynthesis	Sarcosine	0.0096
PWY-6595: superpathway of guanosine nucleotides degradation (plants)	Sarcosine	-0.0923
P164-PWY: purine nucleobases degradation I (anaerobic)	Sarcosine	-0.0072
PWY0-845: superpathway of pyridoxal 5'-phosphate biosynthesis and salvage	Sarcosine	0.0395
HEMESYN2-PWY: heme biosynthesis II (anaerobic)	Sarcosine	-0.0815
FOLSYN-PWY: superpathway of tetrahydrofolate biosynthesis and salvage	Sarcosine	0.0679
PYRIDNUCSAL-PWY: NAD salvage pathway I	Sarcosine	-0.0248
PWY-5154: L-arginine biosynthesis III (via N-acetyl-L-citrulline)	Sarcosine	0.0119
PHOSLIPSYN-PWY: superpathway of phospholipid biosynthesis I (bacteria)	Sarcosine	0.0287
PWY-6628: superpathway of L-phenylalanine biosynthesis	Sarcosine	-0.0393
PWY-5189: tetrapyrrole biosynthesis II (from glycine)	Sarcosine	0.0021
PWY-7539: 6-hydroxymethyl-dihydropterin diphosphate biosynthesis III (Chlamydia)	Sarcosine	-0.0774
PWY-6901: superpathway of glucose and xylose degradation	Sarcosine	-0.1035
P441-PWY: superpathway of N-acetylneuraminate degradation	Sarcosine	-0.0904
PYRIDOXSYN-PWY: pyridoxal 5'-phosphate biosynthesis I	Sarcosine	-0.1193
PWY0-1061: superpathway of L-alanine biosynthesis	Sarcosine	0.0478
RIBOSYN2-PWY: flavin biosynthesis I (bacteria and plants)	Sarcosine	-0.0649
Sarcosine	THISYN-PWY: superpathway of thiamin diphosphate biosynthesis I	0.0091
PWY-6612: superpathway of tetrahydrofolate biosynthesis	Sarcosine	-0.0567
PWY66-399: gluconeogenesis III	Sarcosine	0.0483
Sarcosine	TCA: TCA cycle I (prokaryotic)	0.0385
PWY66-400: glycolysis VI (metazoan)	Sarcosine	0.0584
PWY-7115: C4 photosynthetic carbon assimilation cycle, NAD-ME type	Sarcosine	-0.1364
PWY-1269: CMP-3-deoxy-D-manno-octulosonate biosynthesis I	Sarcosine	0.104
GLYCOLYSIS: glycolysis I (from glucose 6-phosphate)	Sarcosine	-0.0567
PWY-5484: glycolysis II (from fructose 6-phosphate)	Sarcosine	-0.0193
PWY-6969: TCA cycle V (2-oxoglutarate:ferredoxin oxidoreductase)	Sarcosine	0.0435
P42-PWY: incomplete reductive TCA cycle	Sarcosine	-0.0713
CRNFORCAT-PWY: creatinine degradation I	Sarcosine	0.0412
POLYAMINSYN3-PWY: superpathway of polyamine biosynthesis II	Sarcosine	-0.0367
PWY4FS-7: phosphatidylglycerol biosynthesis I (plastidic)	Sarcosine	0.0272
PWY4FS-8: phosphatidylglycerol biosynthesis II (non-plastidic)	Sarcosine	-0.0571
GLUCONEO-PWY: gluconeogenesis I	Sarcosine	0.0234
GOLPDLCAT-PWY: superpathway of glycerol degradation to 1,3-propanediol	Sarcosine	-0.0342
PWY-7003: glycerol degradation to butanol	Sarcosine	-0.0363
HEXITOLDEGSUPER-PWY: superpathway of hexitol degradation (bacteria)	Sarcosine	-0.0163
PWY-5897: superpathway of menaquinol-11 biosynthesis	Sarcosine	-0.0136
PWY-5898: superpathway of menaquinol-12 biosynthesis	Sarcosine	0.0233
PWY-5899: superpathway of menaquinol-13 biosynthesis	Sarcosine	-0.028
PWY-5840: superpathway of menaquinol-7 biosynthesis	Sarcosine	-0.1131
GLYCOLYSIS-E-D: superpathway of glycolysis and Entner-Doudoroff	Sarcosine	0.0091
FUCCAT-PWY: fucose degradation	Sarcosine	0.0105
PWY-5345: superpathway of L-methionine biosynthesis (by sulfhydrylation)	Sarcosine	0.0064
P185-PWY: formaldehyde assimilation III (dihydroxyacetone cycle)	Sarcosine	0.0149
PWY-6471: peptidoglycan biosynthesis IV (Enterococcus faecium)	Sarcosine	-0.034
PWY-5690: TCA cycle II (plants and fungi)	Sarcosine	0.0344
ARGININE-SYN4-PWY: L-ornithine de novo biosynthesis	Sarcosine	-0.0575
PWY-6588: pyruvate fermentation to acetone	Sarcosine	-0.0313
SULFATE-CYS-PWY: superpathway of sulfate assimilation and cysteine biosynthesis	Sarcosine	0.043
PWY-6113: superpathway of mycolate biosynthesis	Sarcosine	0.0635
PWY-6630: superpathway of L-tyrosine biosynthesis	Sarcosine	-0.0878
PWY-6284: superpathway of unsaturated fatty acids biosynthesis (E. coli)	Sarcosine	-0.0143
PWY-5971: palmitate biosynthesis II (bacteria and plants)	Sarcosine	-0.0109
PWY-5030: L-histidine degradation III	Sarcosine	0.0125
PWY-6285: superpathway of fatty acids biosynthesis (E. coli)	Sarcosine	0.0544
PWY-241: C4 photosynthetic carbon assimilation cycle, NADP-ME type	Sarcosine	-0.0122
ENTBACSYN-PWY: enterobactin biosynthesis	Sarcosine	0.0231
PWY-6282: palmitoleate biosynthesis I (from (5Z)-dodec-5-enoate)	Sarcosine	-0.0162
BIOTIN-BIOSYNTHESIS-PWY: biotin biosynthesis I	Sarcosine	0.0991
FASYN-ELONG-PWY: fatty acid elongation -- saturated	Sarcosine	0.0993
PWY-1861: formaldehyde assimilation II (RuMP Cycle)	Sarcosine	0.0368
CITRULBIO-PWY: L-citrulline biosynthesis	Sarcosine	0.0218
PWYG-321: mycolate biosynthesis	Sarcosine	-0.0259
PWY-7664: oleate biosynthesis IV (anaerobic)	Sarcosine	0.057
PWY-6519: 8-amino-7-oxononanoate biosynthesis I	Sarcosine	-0.0395
PWY-4984: urea cycle	Sarcosine	0.0054
P461-PWY: hexitol fermentation to lactate, formate, ethanol and acetate	Sarcosine	0.0019
PWY0-862: (5Z)-dodec-5-enoate biosynthesis	Sarcosine	-0.0337
PWY-7456: mannan degradation	Sarcosine	-0.016
HISDEG-PWY: L-histidine degradation I	Sarcosine	-0.0556
PWY-5918: superpathay of heme biosynthesis from glutamate	Sarcosine	-0.013
PWY-5863: superpathway of phylloquinol biosynthesis	Sarcosine	-0.0192
FASYN-INITIAL-PWY: superpathway of fatty acid biosynthesis initiation (E. coli)	Sarcosine	0.0382
P122-PWY: heterolactic fermentation	Sarcosine	-0.0421
PWY-6892: thiazole biosynthesis I (E. coli)	Sarcosine	0.0375
PWY-7388: octanoyl-[acyl-carrier protein] biosynthesis (mitochondria, yeast)	Sarcosine	0.0257
PWY-6895: superpathway of thiamin diphosphate biosynthesis II	Sarcosine	0.0034
PWY-821: superpathway of sulfur amino acid biosynthesis (Saccharomyces cerevisiae)	Sarcosine	-0.0005
PWY-7210: pyrimidine deoxyribonucleotides biosynthesis from CTP	Sarcosine	0.0588
PWY0-1479: tRNA processing	Sarcosine	0.033
PWY-5791: 1,4-dihydroxy-2-naphthoate biosynthesis II (plants)	Sarcosine	-0.0263
PWY-5837: 1,4-dihydroxy-2-naphthoate biosynthesis I	Sarcosine	-0.0002
SO4ASSIM-PWY: sulfate reduction I (assimilatory)	Sarcosine	-0.0506
FUC-RHAMCAT-PWY: superpathway of fucose and rhamnose degradation	Sarcosine	-0.1154
NAGLIPASYN-PWY: lipid IVA biosynthesis	Sarcosine	-0.0154
PWY-5173: superpathway of acetyl-CoA biosynthesis	Sarcosine	-0.0375
PWY4LZ-257: superpathway of fermentation (Chlamydomonas reinhardtii)	Sarcosine	-0.0538
P23-PWY: reductive TCA cycle I	Sarcosine	-0.0469
PWY-922: mevalonate pathway I	Sarcosine	0.0597
"FAO-PWY: fatty acid &beta;-oxidation I"	Sarcosine	-0.0793
PWY-7198: pyrimidine deoxyribonucleotides de novo biosynthesis IV	Sarcosine	0.0623
PWY-5676: acetyl-CoA fermentation to butanoate II	Sarcosine	0.0122
REDCITCYC: TCA cycle VIII (helicobacter)	Sarcosine	0.0798
PWY-5838: superpathway of menaquinol-8 biosynthesis I	Sarcosine	0.0158
PWY-5083: NAD/NADH phosphorylation and dephosphorylation	Sarcosine	0.0284
P161-PWY: acetylene degradation	Sarcosine	0.0295
RUMP-PWY: formaldehyde oxidation I	Sarcosine	0.0234
GLUDEG-I-PWY: GABA shunt	Sarcosine	-0.0572
PWY-5022: 4-aminobutanoate degradation V	Sarcosine	0.0591
Sarcosine	TEICHOICACID-PWY: teichoic acid (poly-glycerol) biosynthesis	-0.0616
P108-PWY: pyruvate fermentation to propanoate I	Sarcosine	0.0628
PWY-7204: pyridoxal 5'-phosphate salvage II (plants)	Sarcosine	0.02
GLYCOLYSIS-TCA-GLYOX-BYPASS: superpathway of glycolysis, pyruvate dehydrogenase, TCA, and glyoxylate bypass	Sarcosine	-0.0859
P105-PWY: TCA cycle IV (2-oxoglutarate decarboxylase)	Sarcosine	0.1115
HEME-BIOSYNTHESIS-II: heme biosynthesis I (aerobic)	Sarcosine	0.0359
KETOGLUCONMET-PWY: ketogluconate metabolism	Sarcosine	0.0022
P162-PWY: L-glutamate degradation V (via hydroxyglutarate)	Sarcosine	-0.0673
PWY-7209: superpathway of pyrimidine ribonucleosides degradation	Sarcosine	-0.0356
NAD-BIOSYNTHESIS-II: NAD salvage pathway II	Sarcosine	0.0189
PWY-5861: superpathway of demethylmenaquinol-8 biosynthesis	Sarcosine	-0.0205
PWY-7013: L-1,2-propanediol degradation	Sarcosine	0.0471
PWY-7392: taxadiene biosynthesis (engineered)	Sarcosine	0.0396
"PWY-5136: fatty acid &beta;-oxidation II (peroxisome)"	Sarcosine	-0.0931
PWY-4702: phytate degradation I	Sarcosine	-0.0422
PPGPPMET-PWY: ppGpp biosynthesis	Sarcosine	0.0002
GLUCOSE1PMETAB-PWY: glucose and glucose-1-phosphate degradation	Sarcosine	-0.0671
"PWY0-1241: ADP-L-glycero-&beta;-D-manno-heptose biosynthesis"	Sarcosine	-0.0053
PWY-5464: superpathway of cytosolic glycolysis (plants), pyruvate dehydrogenase and TCA cycle	Sarcosine	-0.0381
PWY-7235: superpathway of ubiquinol-6 biosynthesis (eukaryotic)	Sarcosine	-0.078
PWY-6263: superpathway of menaquinol-8 biosynthesis II	Sarcosine	-0.0156
Sarcosine	TCA-GLYOX-BYPASS: superpathway of glyoxylate bypass and TCA	-0.015
PWY-7269: NAD/NADP-NADH/NADPH mitochondrial interconversion (yeast)	Sarcosine	0.0743
PWY-5723: Rubisco shunt	Sarcosine	-0.0158
"PWY-4041: &gamma;-glutamyl cycle"	Sarcosine	-0.003
PWY-5910: superpathway of geranylgeranyldiphosphate biosynthesis I (via mevalonate)	Sarcosine	-0.0527
PWY-561: superpathway of glyoxylate cycle and fatty acid degradation	Sarcosine	0.0146
PWY-7254: TCA cycle VII (acetate-producers)	Sarcosine	-0.0965
PWY0-1533: methylphosphonate degradation I	Sarcosine	-0.0915
PWY-6590: superpathway of Clostridium acetobutylicum acidogenic fermentation	Sarcosine	0.1097
GLYOXYLATE-BYPASS: glyoxylate cycle	Sarcosine	0.0305
PWY-6531: mannitol cycle	Sarcosine	-0.0889
GLYCOCAT-PWY: glycogen degradation I (bacterial)	Sarcosine	-0.0074
PWY66-398: TCA cycle III (animals)	Sarcosine	-0.0464
PWY-6891: thiazole biosynthesis II (Bacillus)	Sarcosine	0.038
PWY-5855: ubiquinol-7 biosynthesis (prokaryotic)	Sarcosine	0.0029
PWY-5856: ubiquinol-9 biosynthesis (prokaryotic)	Sarcosine	0.0259
PWY-5857: ubiquinol-10 biosynthesis (prokaryotic)	Sarcosine	-0.107
PWY-6708: ubiquinol-8 biosynthesis (prokaryotic)	Sarcosine	-0.012
CENTFERM-PWY: pyruvate fermentation to butanoate	Sarcosine	-0.0285
PWY0-1415: superpathway of heme biosynthesis from uroporphyrinogen-III	Sarcosine	-0.0638
PWY-6549: L-glutamine biosynthesis III	Sarcosine	-0.0402
POLYISOPRENSYN-PWY: polyisoprenoid biosynthesis (E. coli)	Sarcosine	0.0275
GALACTARDEG-PWY: D-galactarate degradation I	Sarcosine	-0.0118
GLUCARGALACTSUPER-PWY: superpathway of D-glucarate and D-galactarate degradation	Sarcosine	-0.0186
P125-PWY: superpathway of (R,R)-butanediol biosynthesis	Sarcosine	0.0519
GLUCARDEG-PWY: D-glucarate degradation I	Sarcosine	0.0105
PWY-7399: methylphosphonate degradation II	Sarcosine	-0.0735
PWY-5692: allantoin degradation to glyoxylate II	Sarcosine	0.0539
PWY-5705: allantoin degradation to glyoxylate III	Sarcosine	0.0249
Sarcosine	URDEGR-PWY: superpathway of allantoin degradation in plants	0.0244
PWY-6859: all-trans-farnesol biosynthesis	Sarcosine	-0.0519
COLANSYN-PWY: colanic acid building blocks biosynthesis	Sarcosine	-0.0892
PWY-7315: dTDP-N-acetylthomosamine biosynthesis	Sarcosine	-0.0892
LPSSYN-PWY: superpathway of lipopolysaccharide biosynthesis	Sarcosine	-0.0156
PWY-5384: sucrose degradation IV (sucrose phosphorylase)	Sarcosine	-0.0267
PWY-5920: superpathway of heme biosynthesis from glycine	Sarcosine	-0.0501
KDO-NAGLIPASYN-PWY: superpathway of (Kdo)2-lipid A biosynthesis	Sarcosine	0.031
PWY0-41: allantoin degradation IV (anaerobic)	Sarcosine	-0.0931
"PWY-5138: unsaturated, even numbered fatty acid &beta;-oxidation"	Sarcosine	0.0716
PWY-7323: superpathway of GDP-mannose-derived O-antigen building blocks biosynthesis	Sarcosine	0.0032
PWY-7328: superpathway of UDP-glucose-derived O-antigen building blocks biosynthesis	Sarcosine	-0.0634
AST-PWY: L-arginine degradation II (AST pathway)	Sarcosine	0.0648
PWY-6823: molybdenum cofactor biosynthesis	Sarcosine	0.0257
METHGLYUT-PWY: superpathway of methylglyoxal degradation	Sarcosine	-0.0014
PWY-6731: starch degradation III	Sarcosine	0.0882
PWY0-1338: polymyxin resistance	Sarcosine	0.0441
PWY-2723: trehalose degradation V	Sarcosine	-0.0186
PWY-7371: 1,4-dihydroxy-6-naphthoate biosynthesis II	Sarcosine	0.0508
P124-PWY: Bifidobacterium shunt	Sarcosine	0.0156
PWY-5005: biotin biosynthesis II	Sarcosine	0.0549
ARGORNPROST-PWY: arginine, ornithine and proline interconversion	Sarcosine	0.0513
PWY-7389: superpathway of anaerobic energy metabolism (invertebrates)	Sarcosine	0.0576
PWY-7384: anaerobic energy metabolism (invertebrates, mitochondrial)	Sarcosine	-0.1085
PWY-7039: phosphatidate metabolism, as a signaling molecule	Sarcosine	0.0099
PWY-5505: L-glutamate and L-glutamine biosynthesis	Sarcosine	-0.018
PWY490-3: nitrate reduction VI (assimilatory)	Sarcosine	-0.0329
PWY-5656: mannosylglycerate biosynthesis I	Sarcosine	-0.0542
METHANOGENESIS-PWY: methanogenesis from H2 and CO2	Sarcosine	0.1407
PWY-6167: flavin biosynthesis II (archaea)	Sarcosine	0.0194
PWY-5198: factor 420 biosynthesis	Sarcosine	-0.0124
PWY-7286: 7-(3-amino-3-carboxypropyl)-wyosine biosynthesis	Sarcosine	-0.0856
PWY-6629: superpathway of L-tryptophan biosynthesis	Sarcosine	-0.0121
PWY-5088: L-glutamate degradation VIII (to propanoate)	Sarcosine	0.0514
PWY-6165: chorismate biosynthesis II (archaea)	Sarcosine	-0.0358
ORNDEG-PWY: superpathway of ornithine degradation	Sarcosine	0.0394
PWY-5004: superpathway of L-citrulline metabolism	Sarcosine	-0.0178
PWY-6803: phosphatidylcholine acyl editing	Sarcosine	-0.0141
PWY-7391: isoprene biosynthesis II (engineered)	Sarcosine	0.0874
PWY-6174: mevalonate pathway II (archaea)	Sarcosine	0.0849
PWY-7409: phospholipid remodeling (phosphatidylethanolamine, yeast)	Sarcosine	-0.0268
ARGDEG-PWY: superpathway of L-arginine, putrescine, and 4-aminobutanoate degradation	Sarcosine	0.1159
ORNARGDEG-PWY: superpathway of L-arginine and L-ornithine degradation	Sarcosine	-0.0149
PWY-3781: aerobic respiration I (cytochrome c)	Sarcosine	-0.0459
AEROBACTINSYN-PWY: aerobactin biosynthesis	Sarcosine	-0.0369
PWY0-1277: 3-phenylpropanoate and 3-(3-hydroxyphenyl)propanoate degradation	Sarcosine	-0.0066
Sarcosine	UBISYN-PWY: superpathway of ubiquinol-8 biosynthesis (prokaryotic)	0.0208
PWY-7279: aerobic respiration II (cytochrome c) (yeast)	Sarcosine	-0.0387
ECASYN-PWY: enterobacterial common antigen biosynthesis	Sarcosine	-0.0231
PWY1F-823: leucopelargonidin and leucocyanidin biosynthesis	Sarcosine	0.0319
HCAMHPDEG-PWY: 3-phenylpropanoate and 3-(3-hydroxyphenyl)propanoate degradation to 2-oxopent-4-enoate	Sarcosine	-0.0483
PWY-6690: cinnamate and 3-hydroxycinnamate degradation to 2-oxopent-4-enoate	Sarcosine	-0.0279
PWY1G-0: mycothiol biosynthesis	Sarcosine	-0.0149
GLYCOL-GLYOXDEG-PWY: superpathway of glycol metabolism and degradation	Sarcosine	0.027
PWY-4722: creatinine degradation II	Sarcosine	-0.0816
P163-PWY: L-lysine fermentation to acetate and butanoate	Sarcosine	-0.0286
PWY-5845: superpathway of menaquinol-9 biosynthesis	Sarcosine	0.0132
PWY-5850: superpathway of menaquinol-6 biosynthesis I	Sarcosine	-0.0027
PWY-5896: superpathway of menaquinol-10 biosynthesis	Sarcosine	-0.153
PWY-5860: superpathway of demethylmenaquinol-6 biosynthesis I	Sarcosine	-0.0114
PWY-5862: superpathway of demethylmenaquinol-9 biosynthesis	Sarcosine	-0.0303
PWY-7446: sulfoglycolysis	Sarcosine	0.0435
PWY-5415: catechol degradation I (meta-cleavage pathway)	Sarcosine	0.0018
P562-PWY: myo-inositol degradation I	Sarcosine	-0.0026
PWY-6138: CMP-N-acetylneuraminate biosynthesis I (eukaryotes)	Sarcosine	-0.0168
PWY-622: starch biosynthesis	Sarcosine	0.0173
P261-PWY: coenzyme M biosynthesis I	Sarcosine	0.0313
PWY-6467: Kdo transfer to lipid IVA III (Chlamydia)	Sarcosine	-0.0015
PWY-6396: superpathway of 2,3-butanediol biosynthesis	Sarcosine	-0.0027
PWY66-389: phytol degradation	Sarcosine	-0.0061
Sarcosine	VALDEG-PWY: L-valine degradation I	-0.1144
P221-PWY: octane oxidation	Sarcosine	-0.0143
PWY-5675: nitrate reduction V (assimilatory)	Sarcosine	-0.0021
PWY-6313: serotonin degradation	Sarcosine	0.0736
PWY-6307: L-tryptophan degradation X (mammalian, via tryptamine)	Sarcosine	0.0806
3-HYDROXYPHENYLACETATE-DEGRADATION-PWY: 4-hydroxyphenylacetate degradation	Sarcosine	0.041
PWY-7431: aromatic biogenic amine degradation (bacteria)	Sarcosine	-0.0465
PWY0-42: 2-methylcitrate cycle I	Sarcosine	-0.0294
PWY-5747: 2-methylcitrate cycle II	Sarcosine	-0.1143
PROTOCATECHUATE-ORTHO-CLEAVAGE-PWY: protocatechuate degradation II (ortho-cleavage pathway)	Sarcosine	-0.0363
ALL-CHORISMATE-PWY: superpathway of chorismate metabolism	Sarcosine	0.1054
PWY-7294: xylose degradation IV	Sarcosine	-0.0078
PWY-6145: superpathway of sialic acids and CMP-sialic acids biosynthesis	Sarcosine	0.0517
PWY0-321: phenylacetate degradation I (aerobic)	Sarcosine	0.061
PWY-7200: superpathway of pyrimidine deoxyribonucleoside salvage	Sarcosine	0.1636
PWY-101: photosynthesis light reactions	Sarcosine	-0.0559
PWY-6785: hydrogen production VIII	Sarcosine	-0.0273
PWY-6309: L-tryptophan degradation XI (mammalian, via kynurenine)	Sarcosine	0.0239
PWY-5044: purine nucleotides degradation I (plants)	Sarcosine	0.0049
PWY-6596: adenosine nucleotides degradation I	Sarcosine	-0.0039
PWY-5028: L-histidine degradation II	Sarcosine	0.0663
PWY-6435: 4-hydroxybenzoate biosynthesis V	Sarcosine	-0.1489
7ALPHADEHYDROX-PWY: cholate degradation (bacteria, anaerobic)	Sarcosine	0.018
"PWY-6470: peptidoglycan biosynthesis V (&beta;-lactam resistance)"	Sarcosine	0.0236
PWY-5180: toluene degradation I (aerobic) (via o-cresol)	Sarcosine	-0.0284
PWY-5182: toluene degradation II (aerobic) (via 4-methylcatechol)	Sarcosine	-0.0108
PWY-7528: L-methionine salvage cycle I (bacteria and plants)	Sarcosine	-0.0183
PWY-7527: L-methionine salvage cycle III	Sarcosine	-0.0413
"PWY-4361: S-methyl-5-thio-&alpha;-D-ribose 1-phosphate degradation"	Sarcosine	0.0025
PWY-7374: 1,4-dihydroxy-6-naphthoate biosynthesis I	Sarcosine	0.095
PWY0-881: superpathway of fatty acid biosynthesis I (E. coli)	Sarcosine	-0.0652
PWY-3801: sucrose degradation II (sucrose synthase)	Sarcosine	0.052
PWY-7345: superpathway of anaerobic sucrose degradation	Sarcosine	-0.0228
PWY-7373: superpathway of demethylmenaquinol-6 biosynthesis II	Sarcosine	0.0527
PWY-7268: NAD/NADP-NADH/NADPH cytosolic interconversion (yeast)	Sarcosine	0.0345
"PWY66-391: fatty acid &beta;-oxidation VI (peroxisome)"	Sarcosine	-0.0298
PWY-7118: chitin degradation to ethanol	Sarcosine	-0.0379
PWY-7385: 1,3-propanediol biosynthesis (engineered)	Sarcosine	0.1175
"PWY-7288: fatty acid &beta;-oxidation (peroxisome, yeast)"	Sarcosine	-0.0732
Sarcosine	UDPNACETYLGALSYN-PWY: UDP-N-acetyl-D-glucosamine biosynthesis II	-0.0187
PWY-7411: superpathway of phosphatidate biosynthesis (yeast)	Sarcosine	0.0515
LIPASYN-PWY: phospholipases	Sarcosine	-0.0049
PWY-6318: L-phenylalanine degradation IV (mammalian, via side chain)	Sarcosine	-0.0221
PWY66-367: ketogenesis	Sarcosine	-0.0039
LEU-DEG2-PWY: L-leucine degradation I	Sarcosine	0.0607
PWY-5871: ubiquinol-9 biosynthesis (eukaryotic)	Sarcosine	-0.0032
PWY-5873: ubiquinol-7 biosynthesis (eukaryotic)	Sarcosine	0.0397
PWY3O-19: ubiquinol-6 biosynthesis from 4-hydroxybenzoate (eukaryotic)	Sarcosine	-0.0334
PWY-6281: L-selenocysteine biosynthesis II (archaea and eukaryotes)	Sarcosine	-0.0053
PWY-2201: folate transformations I	Sarcosine	-0.0113
PWY-7245: superpathway NAD/NADP - NADH/NADPH interconversion (yeast)	Sarcosine	-0.0651
PWY66-375: leukotriene biosynthesis	Sarcosine	-0.1105
PWY-5381: pyridine nucleotide cycling (plants)	Sarcosine	0.003
PWY-5067: glycogen biosynthesis II (from UDP-D-Glucose)	Sarcosine	-0.0004
PWY-5514: UDP-N-acetyl-D-galactosamine biosynthesis II	Sarcosine	-0.0768
PWY-5870: ubiquinol-8 biosynthesis (eukaryotic)	Sarcosine	-0.0202
PWY-5872: ubiquinol-10 biosynthesis (eukaryotic)	Sarcosine	-0.0144
"PWY66-388: fatty acid &alpha;-oxidation III"	Sarcosine	-0.0138
PWY-3502: superpathway of NAD biosynthesis in eukaryotes	Sarcosine	0.0443
NADSYN-PWY: NAD biosynthesis II (from tryptophan)	Sarcosine	-0.1282
ALLANTOINDEG-PWY: superpathway of allantoin degradation in yeast	Sarcosine	0.0854
PWY-7546: diphthamide biosynthesis (eukaryotes)	Sarcosine	-0.017
PWY-5079: L-phenylalanine degradation III	Sarcosine	-0.0169
SPHINGOLIPID-SYN-PWY: sphingolipid biosynthesis (yeast)	Sarcosine	-0.057
PWY-5651: L-tryptophan degradation to 2-amino-3-carboxymuconate semialdehyde	Sarcosine	-0.0954
PWY-7283: wybutosine biosynthesis	Sarcosine	0.038
PWY-5509: adenosylcobalamin biosynthesis from cobyrinate a,c-diamide I	Sarcosine	0.0225
PWY-5677: succinate fermentation to butanoate	Sarcosine	-0.0237
Aspartic acid	Betaine	-0.0999
Aspartic acid	Cadaverine	-0.046
Aspartic acid	Choline	0.0458
Aspartic acid	Citric acid	0.0583
Aspartic acid	Citrulline	0.0885
Aspartic acid	Glutamine	0.0574
Aspartic acid	Leucine	0.0309
Aspartic acid	Lysine	-0.0309
Aspartic acid	Nicotinic acid/Picolinic acid	0.0166
Aspartic acid	Pipecolic acid	-0.0698
Aspartic acid	Suberic acid	0.0587
Aspartic acid	Threonine	0.0976
Aspartic acid	Tyrosine	0.1153
Aspartic acid	UNMAPPED	0.0294
Aspartic acid	UNINTEGRATED	0.0668
Aspartic acid	PWY-7219: adenosine ribonucleotides de novo biosynthesis	0.0253
Aspartic acid	ILEUSYN-PWY: L-isoleucine biosynthesis I (from threonine)	0.0467
Aspartic acid	PWY-7111: pyruvate fermentation to isobutanol (engineered)	-0.0137
Aspartic acid	VALSYN-PWY: L-valine biosynthesis	0.0613
Aspartic acid	PWY-6737: starch degradation V	0.0027
Aspartic acid	PWY-5686: UMP biosynthesis	0.025
ARO-PWY: chorismate biosynthesis I	Aspartic acid	0.0268
Aspartic acid	PWY-6163: chorismate biosynthesis from 3-dehydroquinate	-0.0264
Aspartic acid	PWY-6122: 5-aminoimidazole ribonucleotide biosynthesis II	0.0486
Aspartic acid	PWY-6277: superpathway of 5-aminoimidazole ribonucleotide biosynthesis	-0.0326
Aspartic acid	PWY-6386: UDP-N-acetylmuramoyl-pentapeptide biosynthesis II (lysine-containing)	-0.0518
Aspartic acid	PWY-6121: 5-aminoimidazole ribonucleotide biosynthesis I	0.0342
Aspartic acid	PWY-6387: UDP-N-acetylmuramoyl-pentapeptide biosynthesis I (meso-diaminopimelate containing)	0.0074
Aspartic acid	PWY-6151: S-adenosyl-L-methionine cycle I	-0.1134
Aspartic acid	COMPLETE-ARO-PWY: superpathway of aromatic amino acid biosynthesis	0.0344
Aspartic acid	PEPTIDOGLYCANSYN-PWY: peptidoglycan biosynthesis I (meso-diaminopimelate containing)	0.004
Aspartic acid	COA-PWY-1: coenzyme A biosynthesis II (mammalian)	-0.0144
Aspartic acid	PWY-6385: peptidoglycan biosynthesis III (mycobacteria)	-0.0255
Aspartic acid	PWY-5667: CDP-diacylglycerol biosynthesis I	-0.017
Aspartic acid	PWY0-1319: CDP-diacylglycerol biosynthesis II	-0.032
Aspartic acid	PWY-1042: glycolysis IV (plant cytosol)	0.0612
Aspartic acid	BRANCHED-CHAIN-AA-SYN-PWY: superpathway of branched amino acid biosynthesis	-0.0057
Aspartic acid	NONMEVIPP-PWY: methylerythritol phosphate pathway I	0.0209
Aspartic acid	PWY-7221: guanosine ribonucleotides de novo biosynthesis	-0.0139
Aspartic acid	PWY-5103: L-isoleucine biosynthesis III	0.0056
Aspartic acid	PWY0-1296: purine ribonucleosides degradation	-0.0773
Aspartic acid	DTDPRHAMSYN-PWY: dTDP-L-rhamnose biosynthesis I	-0.0115
Aspartic acid	NONOXIPENT-PWY: pentose phosphate pathway (non-oxidative branch)	-0.0561
Aspartic acid	PWY-7357: thiamin formation from pyrithiamine and oxythiamine (yeast)	-0.0754
Aspartic acid	CALVIN-PWY: Calvin-Benson-Bassham cycle	0.0218
Aspartic acid	PWY-7400: L-arginine biosynthesis IV (archaebacteria)	-0.021
ARGSYN-PWY: L-arginine biosynthesis I (via L-ornithine)	Aspartic acid	-0.007
Aspartic acid	PWY-6317: galactose degradation I (Leloir pathway)	-0.0005
Aspartic acid	PWY66-422: D-galactose degradation V (Leloir pathway)	-0.0717
Aspartic acid	PWY-3001: superpathway of L-isoleucine biosynthesis I	0.0438
Aspartic acid	PWY-6527: stachyose degradation	-0.0315
Aspartic acid	PWY-6123: inosine-5'-phosphate biosynthesis I	0.0495
Aspartic acid	PWY-724: superpathway of L-lysine, L-threonine and L-methionine biosynthesis II	-0.0189
Aspartic acid	PWY-5097: L-lysine biosynthesis VI	0.0001
Aspartic acid	HISTSYN-PWY: L-histidine biosynthesis	0.0248
Aspartic acid	PWY-6124: inosine-5'-phosphate biosynthesis II	0.0722
Aspartic acid	TRNA-CHARGING-PWY: tRNA charging	-0.0841
Aspartic acid	COBALSYN-PWY: adenosylcobalamin salvage from cobinamide I	0.0713
Aspartic acid	PWY-7242: D-fructuronate degradation	-0.018
Aspartic acid	THRESYN-PWY: superpathway of L-threonine biosynthesis	-0.0104
Aspartic acid	SER-GLYSYN-PWY: superpathway of L-serine and glycine biosynthesis I	0.0271
ANAGLYCOLYSIS-PWY: glycolysis III (from glucose)	Aspartic acid	-0.0399
Aspartic acid	PWY-6609: adenine and adenosine salvage III	0.0294
Aspartic acid	PWY-2942: L-lysine biosynthesis III	-0.0275
Aspartic acid	GLCMANNANAUT-PWY: superpathway of N-acetylglucosamine, N-acetylmannosamine and N-acetylneuraminate degradation	0.0041
Aspartic acid	PWY-3841: folate transformations II	0.0849
Aspartic acid	PWY-621: sucrose degradation III (sucrose invertase)	0.0016
Aspartic acid	PWY-5695: urate biosynthesis/inosine 5'-phosphate degradation	-0.0291
Aspartic acid	GALACTUROCAT-PWY: D-galacturonate degradation I	0.0023
Aspartic acid	THISYNARA-PWY: superpathway of thiamin diphosphate biosynthesis III (eukaryotes)	0.0559
Aspartic acid	COA-PWY: coenzyme A biosynthesis I	-0.0129
Aspartic acid	PWY-5100: pyruvate fermentation to acetate and lactate II	-0.0917
Aspartic acid	PWY-6507: 4-deoxy-L-threo-hex-4-enopyranuronate degradation	0.037
"GLUCUROCAT-PWY: superpathway of &beta;-D-glucuronide and D-glucuronate degradation"	Aspartic acid	0.037
Aspartic acid	GALACT-GLUCUROCAT-PWY: superpathway of hexuronide and hexuronate degradation	-0.0582
Aspartic acid	PWY-5659: GDP-mannose biosynthesis	0.0648
ARGSYNBSUB-PWY: L-arginine biosynthesis II (acetyl cycle)	Aspartic acid	-0.0026
ASPASN-PWY: superpathway of L-aspartate and L-asparagine biosynthesis	Aspartic acid	0.0019
Aspartic acid	PWY-4981: L-proline biosynthesis II (from arginine)	-0.0643
Aspartic acid	PWY-4242: pantothenate and coenzyme A biosynthesis III	0.0735
Aspartic acid	TRPSYN-PWY: L-tryptophan biosynthesis	0.056
Aspartic acid	PWY0-1586: peptidoglycan maturation (meso-diaminopimelate containing)	-0.0155
1CMET2-PWY: N10-formyl-tetrahydrofolate biosynthesis	Aspartic acid	0.0763
Aspartic acid	PWY-5913: TCA cycle VI (obligate autotrophs)	-0.0189
Aspartic acid	PWY-7229: superpathway of adenosine nucleotides de novo biosynthesis I	-0.0532
Aspartic acid	PWY-7117: C4 photosynthetic carbon assimilation cycle, PEPCK type	-0.0254
Aspartic acid	PWY-2941: L-lysine biosynthesis II	0.1063
Aspartic acid	PANTOSYN-PWY: pantothenate and coenzyme A biosynthesis I	-0.0564
Aspartic acid	PANTO-PWY: phosphopantothenate biosynthesis I	0.0161
Aspartic acid	OANTIGEN-PWY: O-antigen building blocks biosynthesis (E. coli)	0.0205
Aspartic acid	PWY-5177: glutaryl-CoA degradation	-0.0425
Aspartic acid	PWY-5347: superpathway of L-methionine biosynthesis (transsulfuration)	-0.0506
Aspartic acid	METSYN-PWY: L-homoserine and L-methionine biosynthesis	-0.0382
Aspartic acid	GLUTORN-PWY: L-ornithine biosynthesis	0.0083
Aspartic acid	MET-SAM-PWY: superpathway of S-adenosyl-L-methionine biosynthesis	0.0297
Aspartic acid	PWY-6147: 6-hydroxymethyl-dihydropterin diphosphate biosynthesis I	0.0033
Aspartic acid	RHAMCAT-PWY: L-rhamnose degradation I	0.0893
Aspartic acid	PWY-6305: putrescine biosynthesis IV	-0.0472
Aspartic acid	P4-PWY: superpathway of L-lysine, L-threonine and L-methionine biosynthesis I	0.032
Aspartic acid	PWY-6126: superpathway of adenosine nucleotides de novo biosynthesis II	0.0379
Aspartic acid	PWY-7234: inosine-5'-phosphate biosynthesis III	-0.0287
Aspartic acid	PWY-7199: pyrimidine deoxyribonucleosides salvage	-0.0468
Aspartic acid	UDPNAGSYN-PWY: UDP-N-acetyl-D-glucosamine biosynthesis I	-0.0088
Aspartic acid	DAPLYSINESYN-PWY: L-lysine biosynthesis I	0.0502
Aspartic acid	PWY0-781: aspartate superpathway	-0.0621
Aspartic acid	PWY-841: superpathway of purine nucleotides de novo biosynthesis I	-0.0573
Aspartic acid	PYRIDNUCSYN-PWY: NAD biosynthesis I (from aspartate)	-0.0411
Aspartic acid	DENOVOPURINE2-PWY: superpathway of purine nucleotides de novo biosynthesis II	0.0204
Aspartic acid	PWY-5188: tetrapyrrole biosynthesis I (from glutamate)	0.0286
Aspartic acid	PWY-6700: queuosine biosynthesis	0.008
Aspartic acid	FERMENTATION-PWY: mixed acid fermentation	-0.0412
Aspartic acid	PWY-5941: glycogen degradation II (eukaryotic)	0.0175
Aspartic acid	GLYCOGENSYNTH-PWY: glycogen biosynthesis I (from ADP-D-Glucose)	-0.1425
Aspartic acid	HOMOSER-METSYN-PWY: L-methionine biosynthesis I	-0.0357
Aspartic acid	PWY-5104: L-isoleucine biosynthesis IV	-0.1705
Aspartic acid	PWY-7187: pyrimidine deoxyribonucleotides de novo biosynthesis II	0.0849
Aspartic acid	PWY-7383: anaerobic energy metabolism (invertebrates, cytosol)	-0.0284
Aspartic acid	PWY-6608: guanosine nucleotides degradation III	0.02
Aspartic acid	HSERMETANA-PWY: L-methionine biosynthesis III	-0.0663
Aspartic acid	PWY0-166: superpathway of pyrimidine deoxyribonucleotides de novo biosynthesis (E. coli)	-0.0323
Aspartic acid	LACTOSECAT-PWY: lactose and galactose degradation I	-0.0338
Aspartic acid	PWY-7237: myo-, chiro- and scillo-inositol degradation	0.0334
Aspartic acid	PWY-7228: superpathway of guanosine nucleotides de novo biosynthesis I	0.1618
Aspartic acid	SALVADEHYPOX-PWY: adenosine nucleotides degradation II	-0.0117
Aspartic acid	PWY-6125: superpathway of guanosine nucleotides de novo biosynthesis II	0.0485
Aspartic acid	PWY0-162: superpathway of pyrimidine ribonucleotides de novo biosynthesis	0.0189
Aspartic acid	PRPP-PWY: superpathway of histidine, purine, and pyrimidine biosynthesis	0.0554
Aspartic acid	PWY-6270: isoprene biosynthesis I	0.0512
Aspartic acid	PWY-6936: seleno-amino acid biosynthesis	0.0293
Aspartic acid	PWY-7220: adenosine deoxyribonucleotides de novo biosynthesis II	-0.0401
Aspartic acid	PWY-7222: guanosine deoxyribonucleotides de novo biosynthesis II	0.0519
Aspartic acid	PWY-7208: superpathway of pyrimidine nucleobases salvage	0.0117
Aspartic acid	PWY-7282: 4-amino-2-methyl-5-phosphomethylpyrimidine biosynthesis (yeast)	-0.0038
Aspartic acid	PWY-7560: methylerythritol phosphate pathway II	0.0631
Aspartic acid	PWY66-409: superpathway of purine nucleotide salvage	-0.0191
Aspartic acid	PWY-6545: pyrimidine deoxyribonucleotides de novo biosynthesis III	-0.0335
Aspartic acid	PWY-7196: superpathway of pyrimidine ribonucleosides salvage	-0.0354
ARG+POLYAMINE-SYN: superpathway of arginine and polyamine biosynthesis	Aspartic acid	-0.0841
Aspartic acid	PWY-7184: pyrimidine deoxyribonucleotides de novo biosynthesis I	0.0279
Aspartic acid	PWY-6703: preQ0 biosynthesis	0.1114
Aspartic acid	PWY-6168: flavin biosynthesis III (fungi)	-0.0871
Aspartic acid	POLYAMSYN-PWY: superpathway of polyamine biosynthesis I	-0.0125
Aspartic acid	PWY-5121: superpathway of geranylgeranyl diphosphate biosynthesis II (via MEP)	-0.0601
Aspartic acid	PWY-6897: thiamin salvage II	-0.068
Aspartic acid	PWY-7211: superpathway of pyrimidine deoxyribonucleotides de novo biosynthesis	-0.064
Aspartic acid	PWY-6353: purine nucleotides degradation II (aerobic)	-0.0088
Aspartic acid	PWY-7197: pyrimidine deoxyribonucleotide phosphorylation	0.065
Aspartic acid	PWY-5101: L-isoleucine biosynthesis II	0.009
Aspartic acid	PWY-5973: cis-vaccenate biosynthesis	0.0215
Aspartic acid	PWY0-1261: anhydromuropeptides recycling	0.0427
ANAEROFRUCAT-PWY: homolactic fermentation	Aspartic acid	-0.1289
Aspartic acid	PWY0-1298: superpathway of pyrimidine deoxyribonucleosides degradation	0.0199
Aspartic acid	PWY-7663: gondoate biosynthesis (anaerobic)	-0.0038
Aspartic acid	PWY-5304: superpathway of sulfur oxidation (Acidianus ambivalens)	-0.0563
Aspartic acid	PWY0-1297: superpathway of purine deoxyribonucleosides degradation	-0.0842
Aspartic acid	PWY-6606: guanosine nucleotides degradation II	-0.1185
Aspartic acid	PWY-5989: stearate biosynthesis II (bacteria and plants)	0.0368
Aspartic acid	PENTOSE-P-PWY: pentose phosphate pathway	-0.0517
Aspartic acid	PWY-5367: petroselinate biosynthesis	0.0718
Aspartic acid	PWY-6595: superpathway of guanosine nucleotides degradation (plants)	-0.0287
Aspartic acid	P164-PWY: purine nucleobases degradation I (anaerobic)	-0.0329
Aspartic acid	PWY0-845: superpathway of pyridoxal 5'-phosphate biosynthesis and salvage	-0.0142
Aspartic acid	HEMESYN2-PWY: heme biosynthesis II (anaerobic)	-0.0369
Aspartic acid	FOLSYN-PWY: superpathway of tetrahydrofolate biosynthesis and salvage	-0.0594
Aspartic acid	PYRIDNUCSAL-PWY: NAD salvage pathway I	0.0761
Aspartic acid	PWY-5154: L-arginine biosynthesis III (via N-acetyl-L-citrulline)	-0.0592
Aspartic acid	PHOSLIPSYN-PWY: superpathway of phospholipid biosynthesis I (bacteria)	0.0323
Aspartic acid	PWY-6628: superpathway of L-phenylalanine biosynthesis	0.0012
Aspartic acid	PWY-5189: tetrapyrrole biosynthesis II (from glycine)	-0.0233
Aspartic acid	PWY-7539: 6-hydroxymethyl-dihydropterin diphosphate biosynthesis III (Chlamydia)	-0.1179
Aspartic acid	PWY-6901: superpathway of glucose and xylose degradation	0.0845
Aspartic acid	P441-PWY: superpathway of N-acetylneuraminate degradation	-0.0442
Aspartic acid	PYRIDOXSYN-PWY: pyridoxal 5'-phosphate biosynthesis I	-0.0019
Aspartic acid	PWY0-1061: superpathway of L-alanine biosynthesis	-0.0002
Aspartic acid	RIBOSYN2-PWY: flavin biosynthesis I (bacteria and plants)	0.0424
Aspartic acid	THISYN-PWY: superpathway of thiamin diphosphate biosynthesis I	-0.0081
Aspartic acid	PWY-6612: superpathway of tetrahydrofolate biosynthesis	0.0111
Aspartic acid	PWY66-399: gluconeogenesis III	0.1117
Aspartic acid	TCA: TCA cycle I (prokaryotic)	-0.1182
Aspartic acid	PWY66-400: glycolysis VI (metazoan)	-0.027
Aspartic acid	PWY-7115: C4 photosynthetic carbon assimilation cycle, NAD-ME type	-0.0279
Aspartic acid	PWY-1269: CMP-3-deoxy-D-manno-octulosonate biosynthesis I	0.0549
Aspartic acid	GLYCOLYSIS: glycolysis I (from glucose 6-phosphate)	0.0052
Aspartic acid	PWY-5484: glycolysis II (from fructose 6-phosphate)	0.008
Aspartic acid	PWY-6969: TCA cycle V (2-oxoglutarate:ferredoxin oxidoreductase)	-0.0724
Aspartic acid	P42-PWY: incomplete reductive TCA cycle	-0.0979
Aspartic acid	CRNFORCAT-PWY: creatinine degradation I	-0.066
Aspartic acid	POLYAMINSYN3-PWY: superpathway of polyamine biosynthesis II	-0.0558
Aspartic acid	PWY4FS-7: phosphatidylglycerol biosynthesis I (plastidic)	-0.0155
Aspartic acid	PWY4FS-8: phosphatidylglycerol biosynthesis II (non-plastidic)	-0.084
Aspartic acid	GLUCONEO-PWY: gluconeogenesis I	0.0072
Aspartic acid	GOLPDLCAT-PWY: superpathway of glycerol degradation to 1,3-propanediol	-0.1184
Aspartic acid	PWY-7003: glycerol degradation to butanol	0.0043
Aspartic acid	HEXITOLDEGSUPER-PWY: superpathway of hexitol degradation (bacteria)	-0.003
Aspartic acid	PWY-5897: superpathway of menaquinol-11 biosynthesis	0.069
Aspartic acid	PWY-5898: superpathway of menaquinol-12 biosynthesis	0.0626
Aspartic acid	PWY-5899: superpathway of menaquinol-13 biosynthesis	-0.0404
Aspartic acid	PWY-5840: superpathway of menaquinol-7 biosynthesis	0.0026
Aspartic acid	GLYCOLYSIS-E-D: superpathway of glycolysis and Entner-Doudoroff	0.0027
Aspartic acid	FUCCAT-PWY: fucose degradation	-0.0308
Aspartic acid	PWY-5345: superpathway of L-methionine biosynthesis (by sulfhydrylation)	-0.0563
Aspartic acid	P185-PWY: formaldehyde assimilation III (dihydroxyacetone cycle)	0.1052
Aspartic acid	PWY-6471: peptidoglycan biosynthesis IV (Enterococcus faecium)	0.0168
Aspartic acid	PWY-5690: TCA cycle II (plants and fungi)	-0.0054
ARGININE-SYN4-PWY: L-ornithine de novo biosynthesis	Aspartic acid	-0.0033
Aspartic acid	PWY-6588: pyruvate fermentation to acetone	0.0313
Aspartic acid	SULFATE-CYS-PWY: superpathway of sulfate assimilation and cysteine biosynthesis	-0.0587
Aspartic acid	PWY-6113: superpathway of mycolate biosynthesis	0.0403
Aspartic acid	PWY-6630: superpathway of L-tyrosine biosynthesis	-0.1043
Aspartic acid	PWY-6284: superpathway of unsaturated fatty acids biosynthesis (E. coli)	0.0646
Aspartic acid	PWY-5971: palmitate biosynthesis II (bacteria and plants)	-0.0156
Aspartic acid	PWY-5030: L-histidine degradation III	-0.0363
Aspartic acid	PWY-6285: superpathway of fatty acids biosynthesis (E. coli)	0.0634
Aspartic acid	PWY-241: C4 photosynthetic carbon assimilation cycle, NADP-ME type	-0.0207
Aspartic acid	ENTBACSYN-PWY: enterobactin biosynthesis	0.0331
Aspartic acid	PWY-6282: palmitoleate biosynthesis I (from (5Z)-dodec-5-enoate)	-0.0875
Aspartic acid	BIOTIN-BIOSYNTHESIS-PWY: biotin biosynthesis I	0.0245
Aspartic acid	FASYN-ELONG-PWY: fatty acid elongation -- saturated	0.0179
Aspartic acid	PWY-1861: formaldehyde assimilation II (RuMP Cycle)	-0.0223
Aspartic acid	CITRULBIO-PWY: L-citrulline biosynthesis	-0.0228
Aspartic acid	PWYG-321: mycolate biosynthesis	-0.0059
Aspartic acid	PWY-7664: oleate biosynthesis IV (anaerobic)	-0.0428
Aspartic acid	PWY-6519: 8-amino-7-oxononanoate biosynthesis I	-0.1305
Aspartic acid	PWY-4984: urea cycle	0.0263
Aspartic acid	P461-PWY: hexitol fermentation to lactate, formate, ethanol and acetate	-0.0833
Aspartic acid	PWY0-862: (5Z)-dodec-5-enoate biosynthesis	0.0574
Aspartic acid	PWY-7456: mannan degradation	-0.0124
Aspartic acid	HISDEG-PWY: L-histidine degradation I	0.0525
Aspartic acid	PWY-5918: superpathay of heme biosynthesis from glutamate	-0.0297
Aspartic acid	PWY-5863: superpathway of phylloquinol biosynthesis	-0.0745
Aspartic acid	FASYN-INITIAL-PWY: superpathway of fatty acid biosynthesis initiation (E. coli)	-0.0303
Aspartic acid	P122-PWY: heterolactic fermentation	0.0103
Aspartic acid	PWY-6892: thiazole biosynthesis I (E. coli)	0.0447
Aspartic acid	PWY-7388: octanoyl-[acyl-carrier protein] biosynthesis (mitochondria, yeast)	0.0424
Aspartic acid	PWY-6895: superpathway of thiamin diphosphate biosynthesis II	-0.0736
Aspartic acid	PWY-821: superpathway of sulfur amino acid biosynthesis (Saccharomyces cerevisiae)	-0.0501
Aspartic acid	PWY-7210: pyrimidine deoxyribonucleotides biosynthesis from CTP	0.0386
Aspartic acid	PWY0-1479: tRNA processing	-0.0301
Aspartic acid	PWY-5791: 1,4-dihydroxy-2-naphthoate biosynthesis II (plants)	-0.0959
Aspartic acid	PWY-5837: 1,4-dihydroxy-2-naphthoate biosynthesis I	-0.0083
Aspartic acid	SO4ASSIM-PWY: sulfate reduction I (assimilatory)	-0.1013
Aspartic acid	FUC-RHAMCAT-PWY: superpathway of fucose and rhamnose degradation	0.0192
Aspartic acid	NAGLIPASYN-PWY: lipid IVA biosynthesis	-0.0274
Aspartic acid	PWY-5173: superpathway of acetyl-CoA biosynthesis	-0.048
Aspartic acid	PWY4LZ-257: superpathway of fermentation (Chlamydomonas reinhardtii)	0.0043
Aspartic acid	P23-PWY: reductive TCA cycle I	-0.0077
Aspartic acid	PWY-922: mevalonate pathway I	0.0394
"FAO-PWY: fatty acid &beta;-oxidation I"	Aspartic acid	-0.0108
Aspartic acid	PWY-7198: pyrimidine deoxyribonucleotides de novo biosynthesis IV	-0.0003
Aspartic acid	PWY-5676: acetyl-CoA fermentation to butanoate II	-0.0319
Aspartic acid	REDCITCYC: TCA cycle VIII (helicobacter)	-0.0892
Aspartic acid	PWY-5838: superpathway of menaquinol-8 biosynthesis I	-0.1043
Aspartic acid	PWY-5083: NAD/NADH phosphorylation and dephosphorylation	-0.0403
Aspartic acid	P161-PWY: acetylene degradation	0.0148
Aspartic acid	RUMP-PWY: formaldehyde oxidation I	0.0207
Aspartic acid	GLUDEG-I-PWY: GABA shunt	0.0082
Aspartic acid	PWY-5022: 4-aminobutanoate degradation V	0.0234
Aspartic acid	TEICHOICACID-PWY: teichoic acid (poly-glycerol) biosynthesis	0.0241
Aspartic acid	P108-PWY: pyruvate fermentation to propanoate I	-0.0158
Aspartic acid	PWY-7204: pyridoxal 5'-phosphate salvage II (plants)	-0.0362
Aspartic acid	GLYCOLYSIS-TCA-GLYOX-BYPASS: superpathway of glycolysis, pyruvate dehydrogenase, TCA, and glyoxylate bypass	-0.0288
Aspartic acid	P105-PWY: TCA cycle IV (2-oxoglutarate decarboxylase)	-0.0378
Aspartic acid	HEME-BIOSYNTHESIS-II: heme biosynthesis I (aerobic)	0.0893
Aspartic acid	KETOGLUCONMET-PWY: ketogluconate metabolism	-0.0317
Aspartic acid	P162-PWY: L-glutamate degradation V (via hydroxyglutarate)	-0.1184
Aspartic acid	PWY-7209: superpathway of pyrimidine ribonucleosides degradation	0.0115
Aspartic acid	NAD-BIOSYNTHESIS-II: NAD salvage pathway II	-0.0086
Aspartic acid	PWY-5861: superpathway of demethylmenaquinol-8 biosynthesis	-0.0078
Aspartic acid	PWY-7013: L-1,2-propanediol degradation	-0.0753
Aspartic acid	PWY-7392: taxadiene biosynthesis (engineered)	0.0691
"PWY-5136: fatty acid &beta;-oxidation II (peroxisome)"	Aspartic acid	-0.0882
Aspartic acid	PWY-4702: phytate degradation I	0.0231
Aspartic acid	PPGPPMET-PWY: ppGpp biosynthesis	0.0774
Aspartic acid	GLUCOSE1PMETAB-PWY: glucose and glucose-1-phosphate degradation	0.0633
"PWY0-1241: ADP-L-glycero-&beta;-D-manno-heptose biosynthesis"	Aspartic acid	0.0139
Aspartic acid	PWY-5464: superpathway of cytosolic glycolysis (plants), pyruvate dehydrogenase and TCA cycle	-0.1407
Aspartic acid	PWY-7235: superpathway of ubiquinol-6 biosynthesis (eukaryotic)	-0.1202
Aspartic acid	PWY-6263: superpathway of menaquinol-8 biosynthesis II	-0.0616
Aspartic acid	TCA-GLYOX-BYPASS: superpathway of glyoxylate bypass and TCA	0.0157
Aspartic acid	PWY-7269: NAD/NADP-NADH/NADPH mitochondrial interconversion (yeast)	-0.0687
Aspartic acid	PWY-5723: Rubisco shunt	-0.0228
"PWY-4041: &gamma;-glutamyl cycle"	Aspartic acid	-0.0094
Aspartic acid	PWY-5910: superpathway of geranylgeranyldiphosphate biosynthesis I (via mevalonate)	-0.1159
Aspartic acid	PWY-561: superpathway of glyoxylate cycle and fatty acid degradation	-0.057
Aspartic acid	PWY-7254: TCA cycle VII (acetate-producers)	-0.0123
Aspartic acid	PWY0-1533: methylphosphonate degradation I	-0.1107
Aspartic acid	PWY-6590: superpathway of Clostridium acetobutylicum acidogenic fermentation	-0.0213
Aspartic acid	GLYOXYLATE-BYPASS: glyoxylate cycle	0.0444
Aspartic acid	PWY-6531: mannitol cycle	0.0268
Aspartic acid	GLYCOCAT-PWY: glycogen degradation I (bacterial)	-0.0436
Aspartic acid	PWY66-398: TCA cycle III (animals)	-0.0585
Aspartic acid	PWY-6891: thiazole biosynthesis II (Bacillus)	0.0882
Aspartic acid	PWY-5855: ubiquinol-7 biosynthesis (prokaryotic)	0.0454
Aspartic acid	PWY-5856: ubiquinol-9 biosynthesis (prokaryotic)	0.0148
Aspartic acid	PWY-5857: ubiquinol-10 biosynthesis (prokaryotic)	-0.0537
Aspartic acid	PWY-6708: ubiquinol-8 biosynthesis (prokaryotic)	0.0474
Aspartic acid	CENTFERM-PWY: pyruvate fermentation to butanoate	-0.0077
Aspartic acid	PWY0-1415: superpathway of heme biosynthesis from uroporphyrinogen-III	0.0299
Aspartic acid	PWY-6549: L-glutamine biosynthesis III	-0.0214
Aspartic acid	POLYISOPRENSYN-PWY: polyisoprenoid biosynthesis (E. coli)	-0.0907
Aspartic acid	GALACTARDEG-PWY: D-galactarate degradation I	-0.0652
Aspartic acid	GLUCARGALACTSUPER-PWY: superpathway of D-glucarate and D-galactarate degradation	0.0203
Aspartic acid	P125-PWY: superpathway of (R,R)-butanediol biosynthesis	-0.0176
Aspartic acid	GLUCARDEG-PWY: D-glucarate degradation I	0.0267
Aspartic acid	PWY-7399: methylphosphonate degradation II	-0.0178
Aspartic acid	PWY-5692: allantoin degradation to glyoxylate II	0.0078
Aspartic acid	PWY-5705: allantoin degradation to glyoxylate III	0.095
Aspartic acid	URDEGR-PWY: superpathway of allantoin degradation in plants	0.0114
Aspartic acid	PWY-6859: all-trans-farnesol biosynthesis	-0.0765
Aspartic acid	COLANSYN-PWY: colanic acid building blocks biosynthesis	0.1202
Aspartic acid	PWY-7315: dTDP-N-acetylthomosamine biosynthesis	0.0107
Aspartic acid	LPSSYN-PWY: superpathway of lipopolysaccharide biosynthesis	-0.0414
Aspartic acid	PWY-5384: sucrose degradation IV (sucrose phosphorylase)	0.0188
Aspartic acid	PWY-5920: superpathway of heme biosynthesis from glycine	-0.0377
Aspartic acid	KDO-NAGLIPASYN-PWY: superpathway of (Kdo)2-lipid A biosynthesis	-0.0156
Aspartic acid	PWY0-41: allantoin degradation IV (anaerobic)	0.0599
"PWY-5138: unsaturated, even numbered fatty acid &beta;-oxidation"	Aspartic acid	-0.0193
Aspartic acid	PWY-7323: superpathway of GDP-mannose-derived O-antigen building blocks biosynthesis	-0.0508
Aspartic acid	PWY-7328: superpathway of UDP-glucose-derived O-antigen building blocks biosynthesis	-0.0449
AST-PWY: L-arginine degradation II (AST pathway)	Aspartic acid	-0.0507
Aspartic acid	PWY-6823: molybdenum cofactor biosynthesis	0.0321
Aspartic acid	METHGLYUT-PWY: superpathway of methylglyoxal degradation	0.0558
Aspartic acid	PWY-6731: starch degradation III	-0.0304
Aspartic acid	PWY0-1338: polymyxin resistance	0.003
Aspartic acid	PWY-2723: trehalose degradation V	0.0194
Aspartic acid	PWY-7371: 1,4-dihydroxy-6-naphthoate biosynthesis II	-0.0692
Aspartic acid	P124-PWY: Bifidobacterium shunt	-0.0563
Aspartic acid	PWY-5005: biotin biosynthesis II	0.0586
ARGORNPROST-PWY: arginine, ornithine and proline interconversion	Aspartic acid	0.0167
Aspartic acid	PWY-7389: superpathway of anaerobic energy metabolism (invertebrates)	-0.0535
Aspartic acid	PWY-7384: anaerobic energy metabolism (invertebrates, mitochondrial)	-0.0816
Aspartic acid	PWY-7039: phosphatidate metabolism, as a signaling molecule	-0.066
Aspartic acid	PWY-5505: L-glutamate and L-glutamine biosynthesis	0.0533
Aspartic acid	PWY490-3: nitrate reduction VI (assimilatory)	-0.0439
Aspartic acid	PWY-5656: mannosylglycerate biosynthesis I	-0.0232
Aspartic acid	METHANOGENESIS-PWY: methanogenesis from H2 and CO2	-0.033
Aspartic acid	PWY-6167: flavin biosynthesis II (archaea)	0.0578
Aspartic acid	PWY-5198: factor 420 biosynthesis	0.0212
Aspartic acid	PWY-7286: 7-(3-amino-3-carboxypropyl)-wyosine biosynthesis	-0.0174
Aspartic acid	PWY-6629: superpathway of L-tryptophan biosynthesis	0.0275
Aspartic acid	PWY-5088: L-glutamate degradation VIII (to propanoate)	0.0056
Aspartic acid	PWY-6165: chorismate biosynthesis II (archaea)	-0.0332
Aspartic acid	ORNDEG-PWY: superpathway of ornithine degradation	-0.0196
Aspartic acid	PWY-5004: superpathway of L-citrulline metabolism	-0.0547
Aspartic acid	PWY-6803: phosphatidylcholine acyl editing	-0.008
Aspartic acid	PWY-7391: isoprene biosynthesis II (engineered)	0.0287
Aspartic acid	PWY-6174: mevalonate pathway II (archaea)	0.0549
Aspartic acid	PWY-7409: phospholipid remodeling (phosphatidylethanolamine, yeast)	0.0547
ARGDEG-PWY: superpathway of L-arginine, putrescine, and 4-aminobutanoate degradation	Aspartic acid	-0.0607
Aspartic acid	ORNARGDEG-PWY: superpathway of L-arginine and L-ornithine degradation	-0.0369
Aspartic acid	PWY-3781: aerobic respiration I (cytochrome c)	0.0023
AEROBACTINSYN-PWY: aerobactin biosynthesis	Aspartic acid	0.0384
Aspartic acid	PWY0-1277: 3-phenylpropanoate and 3-(3-hydroxyphenyl)propanoate degradation	-0.0665
Aspartic acid	UBISYN-PWY: superpathway of ubiquinol-8 biosynthesis (prokaryotic)	0.0622
Aspartic acid	PWY-7279: aerobic respiration II (cytochrome c) (yeast)	0.0278
Aspartic acid	ECASYN-PWY: enterobacterial common antigen biosynthesis	-0.0089
Aspartic acid	PWY1F-823: leucopelargonidin and leucocyanidin biosynthesis	-0.0642
Aspartic acid	HCAMHPDEG-PWY: 3-phenylpropanoate and 3-(3-hydroxyphenyl)propanoate degradation to 2-oxopent-4-enoate	0.0558
Aspartic acid	PWY-6690: cinnamate and 3-hydroxycinnamate degradation to 2-oxopent-4-enoate	0.0224
Aspartic acid	PWY1G-0: mycothiol biosynthesis	0.0075
Aspartic acid	GLYCOL-GLYOXDEG-PWY: superpathway of glycol metabolism and degradation	0.0184
Aspartic acid	PWY-4722: creatinine degradation II	-0.0104
Aspartic acid	P163-PWY: L-lysine fermentation to acetate and butanoate	0.022
Aspartic acid	PWY-5845: superpathway of menaquinol-9 biosynthesis	-0.0538
Aspartic acid	PWY-5850: superpathway of menaquinol-6 biosynthesis I	0.0158
Aspartic acid	PWY-5896: superpathway of menaquinol-10 biosynthesis	0.077
Aspartic acid	PWY-5860: superpathway of demethylmenaquinol-6 biosynthesis I	0.0868
Aspartic acid	PWY-5862: superpathway of demethylmenaquinol-9 biosynthesis	-0.0444
Aspartic acid	PWY-7446: sulfoglycolysis	-0.0519
Aspartic acid	PWY-5415: catechol degradation I (meta-cleavage pathway)	0.0137
Aspartic acid	P562-PWY: myo-inositol degradation I	-0.0483
Aspartic acid	PWY-6138: CMP-N-acetylneuraminate biosynthesis I (eukaryotes)	0.0791
Aspartic acid	PWY-622: starch biosynthesis	0.0201
Aspartic acid	P261-PWY: coenzyme M biosynthesis I	-0.0686
Aspartic acid	PWY-6467: Kdo transfer to lipid IVA III (Chlamydia)	0.0152
Aspartic acid	PWY-6396: superpathway of 2,3-butanediol biosynthesis	-0.0609
Aspartic acid	PWY66-389: phytol degradation	-0.0039
Aspartic acid	VALDEG-PWY: L-valine degradation I	-0.0388
Aspartic acid	P221-PWY: octane oxidation	-0.0346
Aspartic acid	PWY-5675: nitrate reduction V (assimilatory)	-0.0115
Aspartic acid	PWY-6313: serotonin degradation	-0.0232
Aspartic acid	PWY-6307: L-tryptophan degradation X (mammalian, via tryptamine)	-0.036
3-HYDROXYPHENYLACETATE-DEGRADATION-PWY: 4-hydroxyphenylacetate degradation	Aspartic acid	-0.0112
Aspartic acid	PWY-7431: aromatic biogenic amine degradation (bacteria)	0.0299
Aspartic acid	PWY0-42: 2-methylcitrate cycle I	-0.0159
Aspartic acid	PWY-5747: 2-methylcitrate cycle II	-0.0531
Aspartic acid	PROTOCATECHUATE-ORTHO-CLEAVAGE-PWY: protocatechuate degradation II (ortho-cleavage pathway)	-0.0248
ALL-CHORISMATE-PWY: superpathway of chorismate metabolism	Aspartic acid	0.0086
Aspartic acid	PWY-7294: xylose degradation IV	-0.0066
Aspartic acid	PWY-6145: superpathway of sialic acids and CMP-sialic acids biosynthesis	0.0055
Aspartic acid	PWY0-321: phenylacetate degradation I (aerobic)	-0.0315
Aspartic acid	PWY-7200: superpathway of pyrimidine deoxyribonucleoside salvage	0.0515
Aspartic acid	PWY-101: photosynthesis light reactions	0.0131
Aspartic acid	PWY-6785: hydrogen production VIII	0.0215
Aspartic acid	PWY-6309: L-tryptophan degradation XI (mammalian, via kynurenine)	-0.0489
Aspartic acid	PWY-5044: purine nucleotides degradation I (plants)	-0.0354
Aspartic acid	PWY-6596: adenosine nucleotides degradation I	0.038
Aspartic acid	PWY-5028: L-histidine degradation II	-0.0571
Aspartic acid	PWY-6435: 4-hydroxybenzoate biosynthesis V	0.0057
7ALPHADEHYDROX-PWY: cholate degradation (bacteria, anaerobic)	Aspartic acid	-0.0044
"PWY-6470: peptidoglycan biosynthesis V (&beta;-lactam resistance)"	Aspartic acid	-0.0379
Aspartic acid	PWY-5180: toluene degradation I (aerobic) (via o-cresol)	0.0575
Aspartic acid	PWY-5182: toluene degradation II (aerobic) (via 4-methylcatechol)	0.0547
Aspartic acid	PWY-7528: L-methionine salvage cycle I (bacteria and plants)	-0.0071
Aspartic acid	PWY-7527: L-methionine salvage cycle III	0.0104
"PWY-4361: S-methyl-5-thio-&alpha;-D-ribose 1-phosphate degradation"	Aspartic acid	0.0829
Aspartic acid	PWY-7374: 1,4-dihydroxy-6-naphthoate biosynthesis I	0.0032
Aspartic acid	PWY0-881: superpathway of fatty acid biosynthesis I (E. coli)	0.0668
Aspartic acid	PWY-3801: sucrose degradation II (sucrose synthase)	0.0278
Aspartic acid	PWY-7345: superpathway of anaerobic sucrose degradation	0.0165
Aspartic acid	PWY-7373: superpathway of demethylmenaquinol-6 biosynthesis II	0.0125
Aspartic acid	PWY-7268: NAD/NADP-NADH/NADPH cytosolic interconversion (yeast)	-0.0613
"PWY66-391: fatty acid &beta;-oxidation VI (peroxisome)"	Aspartic acid	-0.0371
Aspartic acid	PWY-7118: chitin degradation to ethanol	0.004
Aspartic acid	PWY-7385: 1,3-propanediol biosynthesis (engineered)	0.0462
"PWY-7288: fatty acid &beta;-oxidation (peroxisome, yeast)"	Aspartic acid	-0.1058
Aspartic acid	UDPNACETYLGALSYN-PWY: UDP-N-acetyl-D-glucosamine biosynthesis II	-0.0648
Aspartic acid	PWY-7411: superpathway of phosphatidate biosynthesis (yeast)	-0.0368
Aspartic acid	LIPASYN-PWY: phospholipases	-0.0036
Aspartic acid	PWY-6318: L-phenylalanine degradation IV (mammalian, via side chain)	0.0223
Aspartic acid	PWY66-367: ketogenesis	-0.0471
Aspartic acid	LEU-DEG2-PWY: L-leucine degradation I	0.0325
Aspartic acid	PWY-5871: ubiquinol-9 biosynthesis (eukaryotic)	-0.0159
Aspartic acid	PWY-5873: ubiquinol-7 biosynthesis (eukaryotic)	0.055
Aspartic acid	PWY3O-19: ubiquinol-6 biosynthesis from 4-hydroxybenzoate (eukaryotic)	-0.0057
Aspartic acid	PWY-6281: L-selenocysteine biosynthesis II (archaea and eukaryotes)	-0.1091
Aspartic acid	PWY-2201: folate transformations I	-0.0269
Aspartic acid	PWY-7245: superpathway NAD/NADP - NADH/NADPH interconversion (yeast)	0.0041
Aspartic acid	PWY66-375: leukotriene biosynthesis	-0.008
Aspartic acid	PWY-5381: pyridine nucleotide cycling (plants)	-0.0444
Aspartic acid	PWY-5067: glycogen biosynthesis II (from UDP-D-Glucose)	0.0012
Aspartic acid	PWY-5514: UDP-N-acetyl-D-galactosamine biosynthesis II	-0.0682
Aspartic acid	PWY-5870: ubiquinol-8 biosynthesis (eukaryotic)	0.0796
Aspartic acid	PWY-5872: ubiquinol-10 biosynthesis (eukaryotic)	-0.0036
"PWY66-388: fatty acid &alpha;-oxidation III"	Aspartic acid	0.0404
Aspartic acid	PWY-3502: superpathway of NAD biosynthesis in eukaryotes	-0.0109
Aspartic acid	NADSYN-PWY: NAD biosynthesis II (from tryptophan)	-0.0278
ALLANTOINDEG-PWY: superpathway of allantoin degradation in yeast	Aspartic acid	-0.0674
Aspartic acid	PWY-7546: diphthamide biosynthesis (eukaryotes)	0.0175
Aspartic acid	PWY-5079: L-phenylalanine degradation III	0.0153
Aspartic acid	SPHINGOLIPID-SYN-PWY: sphingolipid biosynthesis (yeast)	0.11
Aspartic acid	PWY-5651: L-tryptophan degradation to 2-amino-3-carboxymuconate semialdehyde	-0.0382
Aspartic acid	PWY-7283: wybutosine biosynthesis	-0.1171
Aspartic acid	PWY-5509: adenosylcobalamin biosynthesis from cobyrinate a,c-diamide I	-0.0042
Aspartic acid	PWY-5677: succinate fermentation to butanoate	-0.0349
Betaine	Cadaverine	0.2225
Betaine	Choline	-0.1446
Betaine	Citric acid	-0.2039
Betaine	Citrulline	0.0057
Betaine	Glutamine	0.1661
Betaine	Leucine	0.3507
Betaine	Lysine	0.1562
Betaine	Nicotinic acid/Picolinic acid	-0.1121
Betaine	Pipecolic acid	-0.1569
Betaine	Suberic acid	-0.0893
Betaine	Threonine	0.1784
Betaine	Tyrosine	0.3711
Betaine	UNMAPPED	0.0113
Betaine	UNINTEGRATED	0.0702
Betaine	PWY-7219: adenosine ribonucleotides de novo biosynthesis	-0.0666
Betaine	ILEUSYN-PWY: L-isoleucine biosynthesis I (from threonine)	-0.0714
Betaine	PWY-7111: pyruvate fermentation to isobutanol (engineered)	0.0602
Betaine	VALSYN-PWY: L-valine biosynthesis	-0.0032
Betaine	PWY-6737: starch degradation V	0.0377
Betaine	PWY-5686: UMP biosynthesis	0.0028
ARO-PWY: chorismate biosynthesis I	Betaine	0.0537
Betaine	PWY-6163: chorismate biosynthesis from 3-dehydroquinate	-0.0387
Betaine	PWY-6122: 5-aminoimidazole ribonucleotide biosynthesis II	0.0724
Betaine	PWY-6277: superpathway of 5-aminoimidazole ribonucleotide biosynthesis	-0.0095
Betaine	PWY-6386: UDP-N-acetylmuramoyl-pentapeptide biosynthesis II (lysine-containing)	0.0514
Betaine	PWY-6121: 5-aminoimidazole ribonucleotide biosynthesis I	0.0564
Betaine	PWY-6387: UDP-N-acetylmuramoyl-pentapeptide biosynthesis I (meso-diaminopimelate containing)	0.0042
Betaine	PWY-6151: S-adenosyl-L-methionine cycle I	-0.0222
Betaine	COMPLETE-ARO-PWY: superpathway of aromatic amino acid biosynthesis	-0.0616
Betaine	PEPTIDOGLYCANSYN-PWY: peptidoglycan biosynthesis I (meso-diaminopimelate containing)	0.011
Betaine	COA-PWY-1: coenzyme A biosynthesis II (mammalian)	-0.0103
Betaine	PWY-6385: peptidoglycan biosynthesis III (mycobacteria)	0.0174
Betaine	PWY-5667: CDP-diacylglycerol biosynthesis I	-0.0711
Betaine	PWY0-1319: CDP-diacylglycerol biosynthesis II	-0.0346
Betaine	PWY-1042: glycolysis IV (plant cytosol)	-0.0286
BRANCHED-CHAIN-AA-SYN-PWY: superpathway of branched amino acid biosynthesis	Betaine	-0.1013
Betaine	NONMEVIPP-PWY: methylerythritol phosphate pathway I	-0.0332
Betaine	PWY-7221: guanosine ribonucleotides de novo biosynthesis	0.026
Betaine	PWY-5103: L-isoleucine biosynthesis III	0.003
Betaine	PWY0-1296: purine ribonucleosides degradation	0.0166
Betaine	DTDPRHAMSYN-PWY: dTDP-L-rhamnose biosynthesis I	0.0572
Betaine	NONOXIPENT-PWY: pentose phosphate pathway (non-oxidative branch)	0.0238
Betaine	PWY-7357: thiamin formation from pyrithiamine and oxythiamine (yeast)	0.0007
Betaine	CALVIN-PWY: Calvin-Benson-Bassham cycle	-0.019
Betaine	PWY-7400: L-arginine biosynthesis IV (archaebacteria)	-0.0639
ARGSYN-PWY: L-arginine biosynthesis I (via L-ornithine)	Betaine	0.0224
Betaine	PWY-6317: galactose degradation I (Leloir pathway)	0.0053
Betaine	PWY66-422: D-galactose degradation V (Leloir pathway)	0.0153
Betaine	PWY-3001: superpathway of L-isoleucine biosynthesis I	-0.1519
Betaine	PWY-6527: stachyose degradation	0.0107
Betaine	PWY-6123: inosine-5'-phosphate biosynthesis I	-0.1233
Betaine	PWY-724: superpathway of L-lysine, L-threonine and L-methionine biosynthesis II	-0.0512
Betaine	PWY-5097: L-lysine biosynthesis VI	0.0193
Betaine	HISTSYN-PWY: L-histidine biosynthesis	-0.0306
Betaine	PWY-6124: inosine-5'-phosphate biosynthesis II	0.0676
Betaine	TRNA-CHARGING-PWY: tRNA charging	0.0075
Betaine	COBALSYN-PWY: adenosylcobalamin salvage from cobinamide I	-0.0478
Betaine	PWY-7242: D-fructuronate degradation	-0.0298
Betaine	THRESYN-PWY: superpathway of L-threonine biosynthesis	-0.0128
Betaine	SER-GLYSYN-PWY: superpathway of L-serine and glycine biosynthesis I	0.0114
ANAGLYCOLYSIS-PWY: glycolysis III (from glucose)	Betaine	0.0643
Betaine	PWY-6609: adenine and adenosine salvage III	-0.0447
Betaine	PWY-2942: L-lysine biosynthesis III	0.0348
Betaine	GLCMANNANAUT-PWY: superpathway of N-acetylglucosamine, N-acetylmannosamine and N-acetylneuraminate degradation	-0.0085
Betaine	PWY-3841: folate transformations II	-0.0371
Betaine	PWY-621: sucrose degradation III (sucrose invertase)	-0.0421
Betaine	PWY-5695: urate biosynthesis/inosine 5'-phosphate degradation	-0.0349
Betaine	GALACTUROCAT-PWY: D-galacturonate degradation I	0.015
Betaine	THISYNARA-PWY: superpathway of thiamin diphosphate biosynthesis III (eukaryotes)	0.0209
Betaine	COA-PWY: coenzyme A biosynthesis I	-0.0503
Betaine	PWY-5100: pyruvate fermentation to acetate and lactate II	0.0067
Betaine	PWY-6507: 4-deoxy-L-threo-hex-4-enopyranuronate degradation	-0.0799
"GLUCUROCAT-PWY: superpathway of &beta;-D-glucuronide and D-glucuronate degradation"	Betaine	-0.0448
Betaine	GALACT-GLUCUROCAT-PWY: superpathway of hexuronide and hexuronate degradation	0.0643
Betaine	PWY-5659: GDP-mannose biosynthesis	-0.035
ARGSYNBSUB-PWY: L-arginine biosynthesis II (acetyl cycle)	Betaine	0.0224
ASPASN-PWY: superpathway of L-aspartate and L-asparagine biosynthesis	Betaine	-0.0111
Betaine	PWY-4981: L-proline biosynthesis II (from arginine)	0.0375
Betaine	PWY-4242: pantothenate and coenzyme A biosynthesis III	0.0199
Betaine	TRPSYN-PWY: L-tryptophan biosynthesis	0.0022
Betaine	PWY0-1586: peptidoglycan maturation (meso-diaminopimelate containing)	-0.0478
1CMET2-PWY: N10-formyl-tetrahydrofolate biosynthesis	Betaine	0.0214
Betaine	PWY-5913: TCA cycle VI (obligate autotrophs)	-0.0421
Betaine	PWY-7229: superpathway of adenosine nucleotides de novo biosynthesis I	0.0089
Betaine	PWY-7117: C4 photosynthetic carbon assimilation cycle, PEPCK type	0.0189
Betaine	PWY-2941: L-lysine biosynthesis II	-0.085
Betaine	PANTOSYN-PWY: pantothenate and coenzyme A biosynthesis I	-0.011
Betaine	PANTO-PWY: phosphopantothenate biosynthesis I	-0.0344
Betaine	OANTIGEN-PWY: O-antigen building blocks biosynthesis (E. coli)	-0.0651
Betaine	PWY-5177: glutaryl-CoA degradation	-0.0073
Betaine	PWY-5347: superpathway of L-methionine biosynthesis (transsulfuration)	0.0161
Betaine	METSYN-PWY: L-homoserine and L-methionine biosynthesis	0.0386
Betaine	GLUTORN-PWY: L-ornithine biosynthesis	-0.0501
Betaine	MET-SAM-PWY: superpathway of S-adenosyl-L-methionine biosynthesis	0.0479
Betaine	PWY-6147: 6-hydroxymethyl-dihydropterin diphosphate biosynthesis I	-0.0476
Betaine	RHAMCAT-PWY: L-rhamnose degradation I	-0.0472
Betaine	PWY-6305: putrescine biosynthesis IV	-0.0068
Betaine	P4-PWY: superpathway of L-lysine, L-threonine and L-methionine biosynthesis I	0.003
Betaine	PWY-6126: superpathway of adenosine nucleotides de novo biosynthesis II	0.0112
Betaine	PWY-7234: inosine-5'-phosphate biosynthesis III	-0.0486
Betaine	PWY-7199: pyrimidine deoxyribonucleosides salvage	0.0016
Betaine	UDPNAGSYN-PWY: UDP-N-acetyl-D-glucosamine biosynthesis I	0.0386
Betaine	DAPLYSINESYN-PWY: L-lysine biosynthesis I	-0.0442
Betaine	PWY0-781: aspartate superpathway	0.0065
Betaine	PWY-841: superpathway of purine nucleotides de novo biosynthesis I	-0.0563
Betaine	PYRIDNUCSYN-PWY: NAD biosynthesis I (from aspartate)	0.1499
Betaine	DENOVOPURINE2-PWY: superpathway of purine nucleotides de novo biosynthesis II	-0.0644
Betaine	PWY-5188: tetrapyrrole biosynthesis I (from glutamate)	0.0362
Betaine	PWY-6700: queuosine biosynthesis	-0.0139
Betaine	FERMENTATION-PWY: mixed acid fermentation	-0.0168
Betaine	PWY-5941: glycogen degradation II (eukaryotic)	0.0251
Betaine	GLYCOGENSYNTH-PWY: glycogen biosynthesis I (from ADP-D-Glucose)	-0.0154
Betaine	HOMOSER-METSYN-PWY: L-methionine biosynthesis I	-0.0271
Betaine	PWY-5104: L-isoleucine biosynthesis IV	-0.1184
Betaine	PWY-7187: pyrimidine deoxyribonucleotides de novo biosynthesis II	-0.0706
Betaine	PWY-7383: anaerobic energy metabolism (invertebrates, cytosol)	0.0067
Betaine	PWY-6608: guanosine nucleotides degradation III	0.0026
Betaine	HSERMETANA-PWY: L-methionine biosynthesis III	0.0609
Betaine	PWY0-166: superpathway of pyrimidine deoxyribonucleotides de novo biosynthesis (E. coli)	0.051
Betaine	LACTOSECAT-PWY: lactose and galactose degradation I	-0.0508
Betaine	PWY-7237: myo-, chiro- and scillo-inositol degradation	-0.0727
Betaine	PWY-7228: superpathway of guanosine nucleotides de novo biosynthesis I	-0.0644
Betaine	SALVADEHYPOX-PWY: adenosine nucleotides degradation II	-0.0133
Betaine	PWY-6125: superpathway of guanosine nucleotides de novo biosynthesis II	0.0427
Betaine	PWY0-162: superpathway of pyrimidine ribonucleotides de novo biosynthesis	0.0271
Betaine	PRPP-PWY: superpathway of histidine, purine, and pyrimidine biosynthesis	-0.0142
Betaine	PWY-6270: isoprene biosynthesis I	-0.0069
Betaine	PWY-6936: seleno-amino acid biosynthesis	-0.0041
Betaine	PWY-7220: adenosine deoxyribonucleotides de novo biosynthesis II	-0.0848
Betaine	PWY-7222: guanosine deoxyribonucleotides de novo biosynthesis II	0.0126
Betaine	PWY-7208: superpathway of pyrimidine nucleobases salvage	0.0072
Betaine	PWY-7282: 4-amino-2-methyl-5-phosphomethylpyrimidine biosynthesis (yeast)	0.0036
Betaine	PWY-7560: methylerythritol phosphate pathway II	0.0413
Betaine	PWY66-409: superpathway of purine nucleotide salvage	0.0816
Betaine	PWY-6545: pyrimidine deoxyribonucleotides de novo biosynthesis III	-0.064
Betaine	PWY-7196: superpathway of pyrimidine ribonucleosides salvage	-0.0192
ARG+POLYAMINE-SYN: superpathway of arginine and polyamine biosynthesis	Betaine	0.0119
Betaine	PWY-7184: pyrimidine deoxyribonucleotides de novo biosynthesis I	0.0045
Betaine	PWY-6703: preQ0 biosynthesis	0.0336
Betaine	PWY-6168: flavin biosynthesis III (fungi)	-0.0995
Betaine	POLYAMSYN-PWY: superpathway of polyamine biosynthesis I	-0.024
Betaine	PWY-5121: superpathway of geranylgeranyl diphosphate biosynthesis II (via MEP)	-0.0897
Betaine	PWY-6897: thiamin salvage II	-0.0241
Betaine	PWY-7211: superpathway of pyrimidine deoxyribonucleotides de novo biosynthesis	0.0174
Betaine	PWY-6353: purine nucleotides degradation II (aerobic)	0.0304
Betaine	PWY-7197: pyrimidine deoxyribonucleotide phosphorylation	-0.0064
Betaine	PWY-5101: L-isoleucine biosynthesis II	-0.1353
Betaine	PWY-5973: cis-vaccenate biosynthesis	-0.0486
Betaine	PWY0-1261: anhydromuropeptides recycling	-0.099
ANAEROFRUCAT-PWY: homolactic fermentation	Betaine	-0.0445
Betaine	PWY0-1298: superpathway of pyrimidine deoxyribonucleosides degradation	-0.1011
Betaine	PWY-7663: gondoate biosynthesis (anaerobic)	-0.0003
Betaine	PWY-5304: superpathway of sulfur oxidation (Acidianus ambivalens)	-0.0633
Betaine	PWY0-1297: superpathway of purine deoxyribonucleosides degradation	-0.025
Betaine	PWY-6606: guanosine nucleotides degradation II	-0.0015
Betaine	PWY-5989: stearate biosynthesis II (bacteria and plants)	-0.0076
Betaine	PENTOSE-P-PWY: pentose phosphate pathway	0.0575
Betaine	PWY-5367: petroselinate biosynthesis	-0.0068
Betaine	PWY-6595: superpathway of guanosine nucleotides degradation (plants)	-0.0015
Betaine	P164-PWY: purine nucleobases degradation I (anaerobic)	-0.0157
Betaine	PWY0-845: superpathway of pyridoxal 5'-phosphate biosynthesis and salvage	0.0071
Betaine	HEMESYN2-PWY: heme biosynthesis II (anaerobic)	-0.023
Betaine	FOLSYN-PWY: superpathway of tetrahydrofolate biosynthesis and salvage	-0.0833
Betaine	PYRIDNUCSAL-PWY: NAD salvage pathway I	0.0178
Betaine	PWY-5154: L-arginine biosynthesis III (via N-acetyl-L-citrulline)	-0.0169
Betaine	PHOSLIPSYN-PWY: superpathway of phospholipid biosynthesis I (bacteria)	0.0603
Betaine	PWY-6628: superpathway of L-phenylalanine biosynthesis	-0.0456
Betaine	PWY-5189: tetrapyrrole biosynthesis II (from glycine)	-0.001
Betaine	PWY-7539: 6-hydroxymethyl-dihydropterin diphosphate biosynthesis III (Chlamydia)	0.0798
Betaine	PWY-6901: superpathway of glucose and xylose degradation	-0.0053
Betaine	P441-PWY: superpathway of N-acetylneuraminate degradation	0.0338
Betaine	PYRIDOXSYN-PWY: pyridoxal 5'-phosphate biosynthesis I	0.0143
Betaine	PWY0-1061: superpathway of L-alanine biosynthesis	-0.0875
Betaine	RIBOSYN2-PWY: flavin biosynthesis I (bacteria and plants)	-0.019
Betaine	THISYN-PWY: superpathway of thiamin diphosphate biosynthesis I	0.0931
Betaine	PWY-6612: superpathway of tetrahydrofolate biosynthesis	-0.0091
Betaine	PWY66-399: gluconeogenesis III	-0.0749
Betaine	TCA: TCA cycle I (prokaryotic)	-0.0082
Betaine	PWY66-400: glycolysis VI (metazoan)	-0.0722
Betaine	PWY-7115: C4 photosynthetic carbon assimilation cycle, NAD-ME type	0.0236
Betaine	PWY-1269: CMP-3-deoxy-D-manno-octulosonate biosynthesis I	-0.0539
Betaine	GLYCOLYSIS: glycolysis I (from glucose 6-phosphate)	0.0233
Betaine	PWY-5484: glycolysis II (from fructose 6-phosphate)	-0.0114
Betaine	PWY-6969: TCA cycle V (2-oxoglutarate:ferredoxin oxidoreductase)	-0.0798
Betaine	P42-PWY: incomplete reductive TCA cycle	-0.078
Betaine	CRNFORCAT-PWY: creatinine degradation I	0.0139
Betaine	POLYAMINSYN3-PWY: superpathway of polyamine biosynthesis II	-0.0319
Betaine	PWY4FS-7: phosphatidylglycerol biosynthesis I (plastidic)	-0.0852
Betaine	PWY4FS-8: phosphatidylglycerol biosynthesis II (non-plastidic)	-0.0448
Betaine	GLUCONEO-PWY: gluconeogenesis I	0.0238
Betaine	GOLPDLCAT-PWY: superpathway of glycerol degradation to 1,3-propanediol	0.0354
Betaine	PWY-7003: glycerol degradation to butanol	-0.0186
Betaine	HEXITOLDEGSUPER-PWY: superpathway of hexitol degradation (bacteria)	-0.0208
Betaine	PWY-5897: superpathway of menaquinol-11 biosynthesis	-0.0988
Betaine	PWY-5898: superpathway of menaquinol-12 biosynthesis	0.0217
Betaine	PWY-5899: superpathway of menaquinol-13 biosynthesis	0.0064
Betaine	PWY-5840: superpathway of menaquinol-7 biosynthesis	-0.0415
Betaine	GLYCOLYSIS-E-D: superpathway of glycolysis and Entner-Doudoroff	-0.0526
Betaine	FUCCAT-PWY: fucose degradation	-0.0075
Betaine	PWY-5345: superpathway of L-methionine biosynthesis (by sulfhydrylation)	0.0323
Betaine	P185-PWY: formaldehyde assimilation III (dihydroxyacetone cycle)	-0.0104
Betaine	PWY-6471: peptidoglycan biosynthesis IV (Enterococcus faecium)	0.0166
Betaine	PWY-5690: TCA cycle II (plants and fungi)	-0.0539
ARGININE-SYN4-PWY: L-ornithine de novo biosynthesis	Betaine	-0.036
Betaine	PWY-6588: pyruvate fermentation to acetone	-0.0122
Betaine	SULFATE-CYS-PWY: superpathway of sulfate assimilation and cysteine biosynthesis	-0.0294
Betaine	PWY-6113: superpathway of mycolate biosynthesis	0.0622
Betaine	PWY-6630: superpathway of L-tyrosine biosynthesis	-0.0078
Betaine	PWY-6284: superpathway of unsaturated fatty acids biosynthesis (E. coli)	0.0075
Betaine	PWY-5971: palmitate biosynthesis II (bacteria and plants)	0.0496
Betaine	PWY-5030: L-histidine degradation III	0.002
Betaine	PWY-6285: superpathway of fatty acids biosynthesis (E. coli)	-0.0634
Betaine	PWY-241: C4 photosynthetic carbon assimilation cycle, NADP-ME type	-0.0012
[truncated: 98,577 more rows]
