# Supplementary material for: A Lactobacillus consortium provides insights into the sleep-exercise-microbiome nexus in proof of concept studies of elite athletes and in the general population
Source: Microbiome. 2025 Jan 2;13:1. doi: 10.1186/s40168-024-01936-4 (PMC11697739; doi:10.1186/s40168-024-01936-4)
Supplement: Supplementary file 8 — Additional file 7: Bray–Curtis analysis. [file 40168_2024_1936_MOESM7_ESM.zip › taxa_functions_sparcc_correlations.txt]

feature1	feature2	r
Acidaminococcus_intestini	Acidaminococcus_sp_D21	0.0913
Acidaminococcus_intestini	Acidaminococcus_unclassified	-0.0118
Acidaminococcus_intestini	Actinobacillus_unclassified	-0.0082
Acidaminococcus_intestini	Actinomyces_graevenitzii	-0.0381
Acidaminococcus_intestini	Actinomyces_johnsonii	-0.0378
Acidaminococcus_intestini	Actinomyces_massiliensis	-0.0312
Acidaminococcus_intestini	Actinomyces_naeslundii	-0.047
Acidaminococcus_intestini	Actinomyces_odontolyticus	0.0734
Acidaminococcus_intestini	Actinomyces_oris	-0.0338
Acidaminococcus_intestini	Actinomyces_turicensis	-0.0397
Acidaminococcus_intestini	Actinomyces_viscosus	-0.0591
Acidaminococcus_intestini	Adlercreutzia_equolifaciens	-0.0041
Acidaminococcus_intestini	Akkermansia_muciniphila	-0.0812
Acidaminococcus_intestini	Alistipes_finegoldii	0.0039
Acidaminococcus_intestini	Alistipes_indistinctus	-0.055
Acidaminococcus_intestini	Alistipes_onderdonkii	0.0689
Acidaminococcus_intestini	Alistipes_putredinis	0.0097
Acidaminococcus_intestini	Alistipes_senegalensis	-0.055
Acidaminococcus_intestini	Alistipes_shahii	-0.0006
Acidaminococcus_intestini	Alistipes_sp_AP11	-0.108
Acidaminococcus_intestini	Alistipes_sp_HGB5	0.0149
Acidaminococcus_intestini	Alistipes_unclassified	-0.1071
Acidaminococcus_intestini	Anaerostipes_caccae	-0.0038
Acidaminococcus_intestini	Anaerostipes_hadrus	0.0537
Acidaminococcus_intestini	Anaerostipes_unclassified	0.0327
Acidaminococcus_intestini	Anaerotruncus_colihominis	-0.0468
Acidaminococcus_intestini	Anaerotruncus_unclassified	0.026
Acidaminococcus_intestini	Arthrospira_maxima	0.0172
Acidaminococcus_intestini	Arthrospira_unclassified	0.0139
Acidaminococcus_intestini	Atopobium_parvulum	-0.0652
Acidaminococcus_intestini	Atopobium_sp_ICM58	0.0712
Acidaminococcus_intestini	Bacillus_subtilis	-0.0006
Acidaminococcus_intestini	Bacteroidales_bacterium_ph8	-0.0202
Acidaminococcus_intestini	Bacteroides_caccae	-0.0611
Acidaminococcus_intestini	Bacteroides_cellulosilyticus	-0.0774
Acidaminococcus_intestini	Bacteroides_clarus	0.0115
Acidaminococcus_intestini	Bacteroides_coprocola	0.0218
Acidaminococcus_intestini	Bacteroides_dorei	-0.0563
Acidaminococcus_intestini	Bacteroides_eggerthii	-0.0525
Acidaminococcus_intestini	Bacteroides_faecis	-0.1165
Acidaminococcus_intestini	Bacteroides_finegoldii	0.1029
Acidaminococcus_intestini	Bacteroides_fragilis	0.0456
Acidaminococcus_intestini	Bacteroides_intestinalis	0.0076
Acidaminococcus_intestini	Bacteroides_massiliensis	0.1141
Acidaminococcus_intestini	Bacteroides_nordii	-0.0982
Acidaminococcus_intestini	Bacteroides_ovatus	-0.1207
Acidaminococcus_intestini	Bacteroides_pectinophilus	0.0634
Acidaminococcus_intestini	Bacteroides_plebeius	-0.1063
Acidaminococcus_intestini	Bacteroides_salyersiae	-0.0021
Acidaminococcus_intestini	Bacteroides_sp_4_3_47FAA	-0.0698
Acidaminococcus_intestini	Bacteroides_stercoris	0.0664
Acidaminococcus_intestini	Bacteroides_thetaiotaomicron	0.0348
Acidaminococcus_intestini	Bacteroides_uniformis	0.052
Acidaminococcus_intestini	Bacteroides_vulgatus	0.0038
Acidaminococcus_intestini	Bacteroides_xylanisolvens	-0.0262
Acidaminococcus_intestini	Barnesiella_intestinihominis	-0.0266
Acidaminococcus_intestini	Bifidobacterium_adolescentis	-0.0076
Acidaminococcus_intestini	Bifidobacterium_animalis	0.0965
Acidaminococcus_intestini	Bifidobacterium_bifidum	0.0408
Acidaminococcus_intestini	Bifidobacterium_breve	0.0034
Acidaminococcus_intestini	Bifidobacterium_catenulatum	-0.0128
Acidaminococcus_intestini	Bifidobacterium_dentium	0.014
Acidaminococcus_intestini	Bifidobacterium_longum	-0.0033
Acidaminococcus_intestini	Bifidobacterium_pseudocatenulatum	0.0214
Acidaminococcus_intestini	Bilophila_unclassified	-0.031
Acidaminococcus_intestini	Bilophila_wadsworthia	-0.0338
Acidaminococcus_intestini	Blautia_hydrogenotrophica	0.0021
Acidaminococcus_intestini	Blautia_producta	0.0199
Acidaminococcus_intestini	Brachyspira_unclassified	-0.0638
Acidaminococcus_intestini	Burkholderia_unclassified	-0.11
Acidaminococcus_intestini	Burkholderiales_bacterium_1_1_47	-0.0072
Acidaminococcus_intestini	Butyricicoccus_pullicaecorum	0.0728
Acidaminococcus_intestini	Butyricimonas_synergistica	0.0158
Acidaminococcus_intestini	Butyrivibrio_crossotus	-0.1074
Acidaminococcus_intestini	Butyrivibrio_unclassified	0.0004
Acidaminococcus_intestini	C2likevirus_unclassified	-0.0119
Acidaminococcus_intestini	Catenibacterium_mitsuokai	-0.0841
Acidaminococcus_intestini	Citrobacter_koseri	-0.0096
Acidaminococcus_intestini	Citrobacter_unclassified	0.0029
Acidaminococcus_intestini	Clostridiaceae_bacterium_JC118	-0.0368
Acidaminococcus_intestini	Clostridiales_bacterium_1_7_47FAA	-0.002
Acidaminococcus_intestini	Clostridium_asparagiforme	-0.0294
Acidaminococcus_intestini	Clostridium_bartlettii	0.0395
Acidaminococcus_intestini	Clostridium_bolteae	0.0761
Acidaminococcus_intestini	Clostridium_celatum	0.0219
Acidaminococcus_intestini	Clostridium_citroniae	-0.0211
Acidaminococcus_intestini	Clostridium_clostridioforme	0.0062
Acidaminococcus_intestini	Clostridium_hathewayi	-0.0405
Acidaminococcus_intestini	Clostridium_innocuum	-0.0796
Acidaminococcus_intestini	Clostridium_leptum	-0.0519
Acidaminococcus_intestini	Clostridium_nexile	-0.0287
Acidaminococcus_intestini	Clostridium_ramosum	0.0152
Acidaminococcus_intestini	Clostridium_scindens	-0.0135
Acidaminococcus_intestini	Clostridium_sp_ATCC_BAA_442	0.0991
Acidaminococcus_intestini	Clostridium_sp_L2_50	-0.0663
Acidaminococcus_intestini	Clostridium_symbiosum	-0.1038
Acidaminococcus_intestini	Collinsella_aerofaciens	-0.0862
Acidaminococcus_intestini	Collinsella_unclassified	-0.0087
Acidaminococcus_intestini	Comamonas_unclassified	-0.0564
Acidaminococcus_intestini	Coprobacillus_unclassified	-0.0409
Acidaminococcus_intestini	Coprobacter_fastidiosus	-0.069
Acidaminococcus_intestini	Coprococcus_catus	-0.0113
Acidaminococcus_intestini	Coprococcus_comes	0.0434
Acidaminococcus_intestini	Coprococcus_eutactus	-0.0595
Acidaminococcus_intestini	Coprococcus_sp_ART55_1	0.0294
Acidaminococcus_intestini	Corynebacterium_amycolatum	-0.0069
Acidaminococcus_intestini	Corynebacterium_aurimucosum	0.0082
Acidaminococcus_intestini	Corynebacterium_durum	-0.0121
Acidaminococcus_intestini	Corynebacterium_jeikeium	-0.0486
Acidaminococcus_intestini	Desulfovibrio_desulfuricans	-0.0098
Acidaminococcus_intestini	Desulfovibrio_piger	-0.0609
Acidaminococcus_intestini	Dialister_invisus	-0.0649
Acidaminococcus_intestini	Dialister_succinatiphilus	-0.0024
Acidaminococcus_intestini	Dorea_formicigenerans	-0.0165
Acidaminococcus_intestini	Dorea_longicatena	-0.009
Acidaminococcus_intestini	Dorea_unclassified	0.0695
Acidaminococcus_intestini	Eggerthella_lenta	-0.0511
Acidaminococcus_intestini	Eggerthella_sp_1_3_56FAA	0.0943
Acidaminococcus_intestini	Eggerthella_unclassified	0.0046
Acidaminococcus_intestini	Enterobacter_aerogenes	0.0224
Acidaminococcus_intestini	Enterobacter_cloacae	-0.0496
Acidaminococcus_intestini	Enterococcus_casseliflavus	-0.0103
Acidaminococcus_intestini	Enterococcus_durans	0.0135
Acidaminococcus_intestini	Enterococcus_faecium	0.0407
Acidaminococcus_intestini	Erysipelotrichaceae_bacterium_21_3	-0.0053
Acidaminococcus_intestini	Erysipelotrichaceae_bacterium_2_2_44A	0.0088
Acidaminococcus_intestini	Erysipelotrichaceae_bacterium_3_1_53	-0.054
Acidaminococcus_intestini	Erysipelotrichaceae_bacterium_5_2_54FAA	0.0703
Acidaminococcus_intestini	Erysipelotrichaceae_bacterium_6_1_45	-0.0527
Acidaminococcus_intestini	Escherichia_coli	-0.0528
Acidaminococcus_intestini	Escherichia_unclassified	-0.0057
Acidaminococcus_intestini	Eubacterium_biforme	0.0197
Acidaminococcus_intestini	Eubacterium_brachy	0.0466
Acidaminococcus_intestini	Eubacterium_cylindroides	-0.0426
Acidaminococcus_intestini	Eubacterium_dolichum	0.0149
Acidaminococcus_intestini	Eubacterium_eligens	-0.0001
Acidaminococcus_intestini	Eubacterium_hallii	0.0061
Acidaminococcus_intestini	Eubacterium_limosum	-0.0098
Acidaminococcus_intestini	Eubacterium_ramulus	0.0194
Acidaminococcus_intestini	Eubacterium_rectale	0.022
Acidaminococcus_intestini	Eubacterium_siraeum	-0.0765
Acidaminococcus_intestini	Eubacterium_sp_3_1_31	-0.0798
Acidaminococcus_intestini	Eubacterium_ventriosum	-0.0514
Acidaminococcus_intestini	Faecalibacterium_prausnitzii	-0.0988
Acidaminococcus_intestini	Finegoldia_magna	-0.0555
Acidaminococcus_intestini	Flavonifractor_plautii	-0.0927
Acidaminococcus_intestini	Gemella_unclassified	-0.001
Acidaminococcus_intestini	Gordonibacter_pamelaeae	0.0579
Acidaminococcus_intestini	Granulicatella_adiacens	-0.0859
Acidaminococcus_intestini	Granulicatella_unclassified	0.0677
Acidaminococcus_intestini	Haemophilus_parainfluenzae	0.0698
Acidaminococcus_intestini	Haemophilus_pittmaniae	0.0009
Acidaminococcus_intestini	Haemophilus_sputorum	-0.0626
Acidaminococcus_intestini	Holdemania_filiformis	-0.0283
Acidaminococcus_intestini	Holdemania_unclassified	0.0272
Acidaminococcus_intestini	Klebsiella_oxytoca	-0.064
Acidaminococcus_intestini	Klebsiella_pneumoniae	-0.0335
Acidaminococcus_intestini	Klebsiella_unclassified	-0.0216
Acidaminococcus_intestini	Lachnospiraceae_bacterium_1_1_57FAA	0.0134
Acidaminococcus_intestini	Lachnospiraceae_bacterium_1_4_56FAA	0.0153
Acidaminococcus_intestini	Lachnospiraceae_bacterium_2_1_58FAA	-0.1037
Acidaminococcus_intestini	Lachnospiraceae_bacterium_3_1_46FAA	0.0202
Acidaminococcus_intestini	Lachnospiraceae_bacterium_3_1_57FAA_CT1	0.0478
Acidaminococcus_intestini	Lachnospiraceae_bacterium_5_1_57FAA	0.0323
Acidaminococcus_intestini	Lachnospiraceae_bacterium_5_1_63FAA	0.0822
Acidaminococcus_intestini	Lachnospiraceae_bacterium_7_1_58FAA	-0.0249
Acidaminococcus_intestini	Lachnospiraceae_bacterium_8_1_57FAA	-0.0141
Acidaminococcus_intestini	Lactobacillus_acidophilus	-0.0179
Acidaminococcus_intestini	Lactobacillus_casei_paracasei	-0.0641
Acidaminococcus_intestini	Lactobacillus_curvatus	-0.0092
Acidaminococcus_intestini	Lactobacillus_delbrueckii	-0.0324
Acidaminococcus_intestini	Lactobacillus_fermentum	-0.004
Acidaminococcus_intestini	Lactobacillus_plantarum	-0.0724
Acidaminococcus_intestini	Lactobacillus_reuteri	0.0224
Acidaminococcus_intestini	Lactobacillus_rhamnosus	0.054
Acidaminococcus_intestini	Lactobacillus_ruminis	-0.0598
Acidaminococcus_intestini	Lactobacillus_sakei	0.0297
Acidaminococcus_intestini	Lactobacillus_sanfranciscensis	-0.0143
Acidaminococcus_intestini	Lactococcus_lactis	-0.0203
Acidaminococcus_intestini	Lactococcus_phage_BM13	-0.0309
Acidaminococcus_intestini	Leuconostoc_carnosum	-0.0319
Acidaminococcus_intestini	Leuconostoc_gelidum	-0.0024
Acidaminococcus_intestini	Leuconostoc_lactis	-0.0539
Acidaminococcus_intestini	Leuconostoc_mesenteroides	0.0764
Acidaminococcus_intestini	Leuconostoc_unclassified	-0.0354
Acidaminococcus_intestini	Megamonas_hypermegale	-0.0521
Acidaminococcus_intestini	Megamonas_unclassified	0.0145
Acidaminococcus_intestini	Methanobrevibacter_smithii	-0.0044
Acidaminococcus_intestini	Methanobrevibacter_unclassified	-0.032
Acidaminococcus_intestini	Methanosphaera_stadtmanae	0.0153
Acidaminococcus_intestini	Mitsuokella_multacida	0.0077
Acidaminococcus_intestini	Mitsuokella_unclassified	-0.0166
Acidaminococcus_intestini	Odoribacter_splanchnicus	-0.0042
Acidaminococcus_intestini	Odoribacter_unclassified	-0.0874
Acidaminococcus_intestini	Olsenella_unclassified	0.0007
Acidaminococcus_intestini	Oscillibacter_sp_KLE_1728	0.0554
Acidaminococcus_intestini	Oscillibacter_unclassified	0.051
Acidaminococcus_intestini	Other	0.0337
Acidaminococcus_intestini	Oxalobacter_formigenes	0.0302
Acidaminococcus_intestini	Parabacteroides_distasonis	-0.0148
Acidaminococcus_intestini	Parabacteroides_goldsteinii	-0.0499
Acidaminococcus_intestini	Parabacteroides_johnsonii	-0.0135
Acidaminococcus_intestini	Parabacteroides_merdae	-0.0197
Acidaminococcus_intestini	Parabacteroides_unclassified	-0.019
Acidaminococcus_intestini	Paraprevotella_clara	-0.0271
Acidaminococcus_intestini	Paraprevotella_unclassified	0.0084
Acidaminococcus_intestini	Paraprevotella_xylaniphila	0.055
Acidaminococcus_intestini	Parasutterella_excrementihominis	-0.0105
Acidaminococcus_intestini	Pediococcus_pentosaceus	-0.0152
Acidaminococcus_intestini	Peptostreptococcaceae_noname_unclassified	-0.0215
Acidaminococcus_intestini	Peptostreptococcus_anaerobius	-0.0625
Acidaminococcus_intestini	Peptostreptococcus_stomatis	-0.0002
Acidaminococcus_intestini	Peptostreptococcus_unclassified	0.0515
Acidaminococcus_intestini	Phascolarctobacterium_succinatutens	0.0468
Acidaminococcus_intestini	Porphyromonas_asaccharolytica	-0.0782
Acidaminococcus_intestini	Prevotella_bivia	0.1021
Acidaminococcus_intestini	Prevotella_copri	-0.0805
Acidaminococcus_intestini	Prevotella_disiens	-0.0225
Acidaminococcus_intestini	Prevotella_stercorea	0.0307
Acidaminococcus_intestini	Prevotella_timonensis	-0.0807
Acidaminococcus_intestini	Propionibacterium_acidipropionici	0.0604
Acidaminococcus_intestini	Propionibacterium_freudenreichii	0.0638
Acidaminococcus_intestini	Propionibacterium_propionicum	0.0373
Acidaminococcus_intestini	Pseudoflavonifractor_capillosus	-0.026
Acidaminococcus_intestini	Pseudomonas_fragi	-0.0725
Acidaminococcus_intestini	Pseudomonas_unclassified	0.0708
Acidaminococcus_intestini	Raoultella_ornithinolytica	-0.0853
Acidaminococcus_intestini	Roseburia_hominis	0.0254
Acidaminococcus_intestini	Roseburia_intestinalis	0.0254
Acidaminococcus_intestini	Roseburia_inulinivorans	-0.0793
Acidaminococcus_intestini	Roseburia_unclassified	-0.0612
Acidaminococcus_intestini	Rothia_aeria	-0.1029
Acidaminococcus_intestini	Rothia_dentocariosa	0.0342
Acidaminococcus_intestini	Rothia_mucilaginosa	0.0048
Acidaminococcus_intestini	Rothia_unclassified	-0.0305
Acidaminococcus_intestini	Ruminococcaceae_bacterium_D16	0.0142
Acidaminococcus_intestini	Ruminococcus_albus	0.0122
Acidaminococcus_intestini	Ruminococcus_bromii	0.0131
Acidaminococcus_intestini	Ruminococcus_callidus	-0.0401
Acidaminococcus_intestini	Ruminococcus_champanellensis	-0.0796
Acidaminococcus_intestini	Ruminococcus_gnavus	0.0186
Acidaminococcus_intestini	Ruminococcus_lactaris	-0.0357
Acidaminococcus_intestini	Ruminococcus_obeum	0.005
Acidaminococcus_intestini	Ruminococcus_sp_5_1_39BFAA	-0.001
Acidaminococcus_intestini	Ruminococcus_sp_JC304	-0.0342
Acidaminococcus_intestini	Ruminococcus_torques	0.0125
Acidaminococcus_intestini	Saccharomyces_cerevisiae	0.0333
Acidaminococcus_intestini	Scardovia_wiggsiae	-0.0528
Acidaminococcus_intestini	Solobacterium_moorei	-0.0258
Acidaminococcus_intestini	Staphylococcus_aureus	-0.0725
Acidaminococcus_intestini	Streptococcus_anginosus	-0.0287
Acidaminococcus_intestini	Streptococcus_australis	0.0065
Acidaminococcus_intestini	Streptococcus_constellatus	-0.0183
Acidaminococcus_intestini	Streptococcus_gordonii	-0.0587
Acidaminococcus_intestini	Streptococcus_infantis	-0.0029
Acidaminococcus_intestini	Streptococcus_intermedius	-0.0201
Acidaminococcus_intestini	Streptococcus_mitis_oralis_pneumoniae	0.0599
Acidaminococcus_intestini	Streptococcus_mutans	-0.1112
Acidaminococcus_intestini	Streptococcus_parasanguinis	0.013
Acidaminococcus_intestini	Streptococcus_salivarius	-0.0348
Acidaminococcus_intestini	Streptococcus_sanguinis	-0.0237
Acidaminococcus_intestini	Streptococcus_thermophilus	0.0108
Acidaminococcus_intestini	Streptococcus_vestibularis	-0.023
Acidaminococcus_intestini	Subdoligranulum_sp_4_3_54A2FAA	-0.077
Acidaminococcus_intestini	Subdoligranulum_unclassified	0.0087
Acidaminococcus_intestini	Subdoligranulum_variabile	0.0456
Acidaminococcus_intestini	Succinatimonas_hippei	0.0307
Acidaminococcus_intestini	Sutterella_wadsworthensis	0.0747
Acidaminococcus_intestini	Tetragenococcus_halophilus	0.0103
Acidaminococcus_intestini	Turicibacter_sanguinis	-0.0053
Acidaminococcus_intestini	Turicibacter_unclassified	-0.0318
Acidaminococcus_intestini	Veillonella_atypica	-0.0169
Acidaminococcus_intestini	Veillonella_dispar	-0.1377
Acidaminococcus_intestini	Veillonella_parvula	0.0487
Acidaminococcus_intestini	Veillonella_unclassified	0.0979
Acidaminococcus_intestini	Weissella_cibaria	-0.0772
Acidaminococcus_intestini	PWY-7219: adenosine ribonucleotides de novo biosynthesis	0.0366
Acidaminococcus_intestini	ILEUSYN-PWY: L-isoleucine biosynthesis I (from threonine)	0.0005
Acidaminococcus_intestini	PWY-7111: pyruvate fermentation to isobutanol (engineered)	0.0315
Acidaminococcus_intestini	VALSYN-PWY: L-valine biosynthesis	-0.0484
Acidaminococcus_intestini	PWY-6737: starch degradation V	-0.0031
Acidaminococcus_intestini	PWY-5686: UMP biosynthesis	-0.0926
ARO-PWY: chorismate biosynthesis I	Acidaminococcus_intestini	0.0012
Acidaminococcus_intestini	PWY-6163: chorismate biosynthesis from 3-dehydroquinate	0.0302
Acidaminococcus_intestini	PWY-6122: 5-aminoimidazole ribonucleotide biosynthesis II	0.0034
Acidaminococcus_intestini	PWY-6277: superpathway of 5-aminoimidazole ribonucleotide biosynthesis	-0.0698
Acidaminococcus_intestini	PWY-6386: UDP-N-acetylmuramoyl-pentapeptide biosynthesis II (lysine-containing)	0.0022
Acidaminococcus_intestini	PWY-6121: 5-aminoimidazole ribonucleotide biosynthesis I	-0.0189
Acidaminococcus_intestini	PWY-6387: UDP-N-acetylmuramoyl-pentapeptide biosynthesis I (meso-diaminopimelate containing)	0.046
Acidaminococcus_intestini	PWY-6151: S-adenosyl-L-methionine cycle I	0.0475
Acidaminococcus_intestini	COMPLETE-ARO-PWY: superpathway of aromatic amino acid biosynthesis	-0.0464
Acidaminococcus_intestini	PEPTIDOGLYCANSYN-PWY: peptidoglycan biosynthesis I (meso-diaminopimelate containing)	-0.0776
Acidaminococcus_intestini	COA-PWY-1: coenzyme A biosynthesis II (mammalian)	0.0112
Acidaminococcus_intestini	PWY-6385: peptidoglycan biosynthesis III (mycobacteria)	-0.0489
Acidaminococcus_intestini	PWY-5667: CDP-diacylglycerol biosynthesis I	-0.0057
Acidaminococcus_intestini	PWY0-1319: CDP-diacylglycerol biosynthesis II	-0.0178
Acidaminococcus_intestini	PWY-1042: glycolysis IV (plant cytosol)	0.0009
Acidaminococcus_intestini	BRANCHED-CHAIN-AA-SYN-PWY: superpathway of branched amino acid biosynthesis	-0.0213
Acidaminococcus_intestini	NONMEVIPP-PWY: methylerythritol phosphate pathway I	-0.0698
Acidaminococcus_intestini	PWY-7221: guanosine ribonucleotides de novo biosynthesis	-0.0098
Acidaminococcus_intestini	PWY-5103: L-isoleucine biosynthesis III	-0.038
Acidaminococcus_intestini	PWY0-1296: purine ribonucleosides degradation	0.0385
Acidaminococcus_intestini	DTDPRHAMSYN-PWY: dTDP-L-rhamnose biosynthesis I	-0.1135
Acidaminococcus_intestini	NONOXIPENT-PWY: pentose phosphate pathway (non-oxidative branch)	-0.0517
Acidaminococcus_intestini	PWY-7357: thiamin formation from pyrithiamine and oxythiamine (yeast)	0.1148
Acidaminococcus_intestini	CALVIN-PWY: Calvin-Benson-Bassham cycle	0.0036
Acidaminococcus_intestini	PWY-7400: L-arginine biosynthesis IV (archaebacteria)	-0.0589
ARGSYN-PWY: L-arginine biosynthesis I (via L-ornithine)	Acidaminococcus_intestini	-0.0483
Acidaminococcus_intestini	PWY-6317: galactose degradation I (Leloir pathway)	-0.0627
Acidaminococcus_intestini	PWY66-422: D-galactose degradation V (Leloir pathway)	-0.0601
Acidaminococcus_intestini	PWY-3001: superpathway of L-isoleucine biosynthesis I	-0.0441
Acidaminococcus_intestini	PWY-6527: stachyose degradation	0.0139
Acidaminococcus_intestini	PWY-6123: inosine-5'-phosphate biosynthesis I	-0.0526
Acidaminococcus_intestini	PWY-724: superpathway of L-lysine, L-threonine and L-methionine biosynthesis II	-0.0813
Acidaminococcus_intestini	PWY-5097: L-lysine biosynthesis VI	-0.0297
Acidaminococcus_intestini	HISTSYN-PWY: L-histidine biosynthesis	-0.0443
Acidaminococcus_intestini	PWY-6124: inosine-5'-phosphate biosynthesis II	0.0948
Acidaminococcus_intestini	TRNA-CHARGING-PWY: tRNA charging	0.0483
Acidaminococcus_intestini	COBALSYN-PWY: adenosylcobalamin salvage from cobinamide I	0.021
Acidaminococcus_intestini	PWY-7242: D-fructuronate degradation	0.0145
Acidaminococcus_intestini	THRESYN-PWY: superpathway of L-threonine biosynthesis	-0.0364
Acidaminococcus_intestini	SER-GLYSYN-PWY: superpathway of L-serine and glycine biosynthesis I	0.0505
ANAGLYCOLYSIS-PWY: glycolysis III (from glucose)	Acidaminococcus_intestini	-0.0711
Acidaminococcus_intestini	PWY-6609: adenine and adenosine salvage III	-0.0197
Acidaminococcus_intestini	PWY-2942: L-lysine biosynthesis III	-0.0585
Acidaminococcus_intestini	GLCMANNANAUT-PWY: superpathway of N-acetylglucosamine, N-acetylmannosamine and N-acetylneuraminate degradation	-0.0605
Acidaminococcus_intestini	PWY-3841: folate transformations II	-0.0494
Acidaminococcus_intestini	PWY-621: sucrose degradation III (sucrose invertase)	-0.0543
Acidaminococcus_intestini	PWY-5695: urate biosynthesis/inosine 5'-phosphate degradation	-0.0361
Acidaminococcus_intestini	GALACTUROCAT-PWY: D-galacturonate degradation I	0.0167
Acidaminococcus_intestini	THISYNARA-PWY: superpathway of thiamin diphosphate biosynthesis III (eukaryotes)	-0.0337
Acidaminococcus_intestini	COA-PWY: coenzyme A biosynthesis I	-0.0097
Acidaminococcus_intestini	PWY-5100: pyruvate fermentation to acetate and lactate II	-0.1026
Acidaminococcus_intestini	PWY-6507: 4-deoxy-L-threo-hex-4-enopyranuronate degradation	0.1088
"GLUCUROCAT-PWY: superpathway of &beta;-D-glucuronide and D-glucuronate degradation"	Acidaminococcus_intestini	0.0458
Acidaminococcus_intestini	GALACT-GLUCUROCAT-PWY: superpathway of hexuronide and hexuronate degradation	0.0362
Acidaminococcus_intestini	PWY-5659: GDP-mannose biosynthesis	0.0173
ARGSYNBSUB-PWY: L-arginine biosynthesis II (acetyl cycle)	Acidaminococcus_intestini	0.0455
ASPASN-PWY: superpathway of L-aspartate and L-asparagine biosynthesis	Acidaminococcus_intestini	-0.0319
Acidaminococcus_intestini	PWY-4981: L-proline biosynthesis II (from arginine)	0.0115
Acidaminococcus_intestini	PWY-4242: pantothenate and coenzyme A biosynthesis III	-0.0272
Acidaminococcus_intestini	TRPSYN-PWY: L-tryptophan biosynthesis	0.0271
Acidaminococcus_intestini	PWY0-1586: peptidoglycan maturation (meso-diaminopimelate containing)	-0.0904
1CMET2-PWY: N10-formyl-tetrahydrofolate biosynthesis	Acidaminococcus_intestini	-0.0146
Acidaminococcus_intestini	PWY-5913: TCA cycle VI (obligate autotrophs)	0.1096
Acidaminococcus_intestini	PWY-7229: superpathway of adenosine nucleotides de novo biosynthesis I	0.0722
Acidaminococcus_intestini	PWY-7117: C4 photosynthetic carbon assimilation cycle, PEPCK type	0.041
Acidaminococcus_intestini	PWY-2941: L-lysine biosynthesis II	-0.0056
Acidaminococcus_intestini	PANTOSYN-PWY: pantothenate and coenzyme A biosynthesis I	-0.0295
Acidaminococcus_intestini	PANTO-PWY: phosphopantothenate biosynthesis I	0.032
Acidaminococcus_intestini	OANTIGEN-PWY: O-antigen building blocks biosynthesis (E. coli)	0.0314
Acidaminococcus_intestini	PWY-5177: glutaryl-CoA degradation	0.0239
Acidaminococcus_intestini	PWY-5347: superpathway of L-methionine biosynthesis (transsulfuration)	-0.0365
Acidaminococcus_intestini	METSYN-PWY: L-homoserine and L-methionine biosynthesis	-0.0009
Acidaminococcus_intestini	GLUTORN-PWY: L-ornithine biosynthesis	0.078
Acidaminococcus_intestini	MET-SAM-PWY: superpathway of S-adenosyl-L-methionine biosynthesis	-0.0872
Acidaminococcus_intestini	PWY-6147: 6-hydroxymethyl-dihydropterin diphosphate biosynthesis I	0.0244
Acidaminococcus_intestini	RHAMCAT-PWY: L-rhamnose degradation I	-0.0088
Acidaminococcus_intestini	PWY-6305: putrescine biosynthesis IV	0.0132
Acidaminococcus_intestini	P4-PWY: superpathway of L-lysine, L-threonine and L-methionine biosynthesis I	-0.0438
Acidaminococcus_intestini	PWY-6126: superpathway of adenosine nucleotides de novo biosynthesis II	0.0742
Acidaminococcus_intestini	PWY-7234: inosine-5'-phosphate biosynthesis III	-0.0315
Acidaminococcus_intestini	PWY-7199: pyrimidine deoxyribonucleosides salvage	0.0149
Acidaminococcus_intestini	UDPNAGSYN-PWY: UDP-N-acetyl-D-glucosamine biosynthesis I	0.0207
Acidaminococcus_intestini	DAPLYSINESYN-PWY: L-lysine biosynthesis I	0.0359
Acidaminococcus_intestini	PWY0-781: aspartate superpathway	0.0467
Acidaminococcus_intestini	PWY-841: superpathway of purine nucleotides de novo biosynthesis I	0.0184
Acidaminococcus_intestini	PYRIDNUCSYN-PWY: NAD biosynthesis I (from aspartate)	0.0029
Acidaminococcus_intestini	DENOVOPURINE2-PWY: superpathway of purine nucleotides de novo biosynthesis II	-0.0502
Acidaminococcus_intestini	PWY-5188: tetrapyrrole biosynthesis I (from glutamate)	0.0444
Acidaminococcus_intestini	PWY-6700: queuosine biosynthesis	-0.0347
Acidaminococcus_intestini	FERMENTATION-PWY: mixed acid fermentation	-0.0542
Acidaminococcus_intestini	PWY-5941: glycogen degradation II (eukaryotic)	-0.0301
Acidaminococcus_intestini	GLYCOGENSYNTH-PWY: glycogen biosynthesis I (from ADP-D-Glucose)	0.0348
Acidaminococcus_intestini	HOMOSER-METSYN-PWY: L-methionine biosynthesis I	0.1133
Acidaminococcus_intestini	PWY-5104: L-isoleucine biosynthesis IV	-0.0299
Acidaminococcus_intestini	PWY-7187: pyrimidine deoxyribonucleotides de novo biosynthesis II	-0.0407
Acidaminococcus_intestini	PWY-7383: anaerobic energy metabolism (invertebrates, cytosol)	-0.0005
Acidaminococcus_intestini	PWY-6608: guanosine nucleotides degradation III	-0.0021
Acidaminococcus_intestini	HSERMETANA-PWY: L-methionine biosynthesis III	0.0333
Acidaminococcus_intestini	PWY0-166: superpathway of pyrimidine deoxyribonucleotides de novo biosynthesis (E. coli)	-0.056
Acidaminococcus_intestini	LACTOSECAT-PWY: lactose and galactose degradation I	-0.0833
Acidaminococcus_intestini	PWY-7237: myo-, chiro- and scillo-inositol degradation	-0.0534
Acidaminococcus_intestini	PWY-7228: superpathway of guanosine nucleotides de novo biosynthesis I	-0.0407
Acidaminococcus_intestini	SALVADEHYPOX-PWY: adenosine nucleotides degradation II	0.0333
Acidaminococcus_intestini	PWY-6125: superpathway of guanosine nucleotides de novo biosynthesis II	-0.0431
Acidaminococcus_intestini	PWY0-162: superpathway of pyrimidine ribonucleotides de novo biosynthesis	-0.0342
Acidaminococcus_intestini	PRPP-PWY: superpathway of histidine, purine, and pyrimidine biosynthesis	0.0444
Acidaminococcus_intestini	PWY-6270: isoprene biosynthesis I	-0.034
Acidaminococcus_intestini	PWY-6936: seleno-amino acid biosynthesis	-0.1013
Acidaminococcus_intestini	PWY-7220: adenosine deoxyribonucleotides de novo biosynthesis II	0.0389
Acidaminococcus_intestini	PWY-7222: guanosine deoxyribonucleotides de novo biosynthesis II	0.1046
Acidaminococcus_intestini	PWY-7208: superpathway of pyrimidine nucleobases salvage	-0.0651
Acidaminococcus_intestini	PWY-7282: 4-amino-2-methyl-5-phosphomethylpyrimidine biosynthesis (yeast)	-0.1115
Acidaminococcus_intestini	PWY-7560: methylerythritol phosphate pathway II	0.0308
Acidaminococcus_intestini	PWY66-409: superpathway of purine nucleotide salvage	-0.0684
Acidaminococcus_intestini	PWY-6545: pyrimidine deoxyribonucleotides de novo biosynthesis III	0.0772
Acidaminococcus_intestini	PWY-7196: superpathway of pyrimidine ribonucleosides salvage	-0.0569
ARG+POLYAMINE-SYN: superpathway of arginine and polyamine biosynthesis	Acidaminococcus_intestini	-0.0232
Acidaminococcus_intestini	PWY-7184: pyrimidine deoxyribonucleotides de novo biosynthesis I	0.0798
Acidaminococcus_intestini	PWY-6703: preQ0 biosynthesis	-0.0427
Acidaminococcus_intestini	PWY-6168: flavin biosynthesis III (fungi)	-0.0545
Acidaminococcus_intestini	POLYAMSYN-PWY: superpathway of polyamine biosynthesis I	0.0585
Acidaminococcus_intestini	PWY-5121: superpathway of geranylgeranyl diphosphate biosynthesis II (via MEP)	0.001
Acidaminococcus_intestini	PWY-6897: thiamin salvage II	0.0123
Acidaminococcus_intestini	PWY-7211: superpathway of pyrimidine deoxyribonucleotides de novo biosynthesis	-0.0289
Acidaminococcus_intestini	PWY-6353: purine nucleotides degradation II (aerobic)	0.0045
Acidaminococcus_intestini	PWY-7197: pyrimidine deoxyribonucleotide phosphorylation	0.1019
Acidaminococcus_intestini	PWY-5101: L-isoleucine biosynthesis II	0.0104
Acidaminococcus_intestini	PWY-5973: cis-vaccenate biosynthesis	-0.071
Acidaminococcus_intestini	PWY0-1261: anhydromuropeptides recycling	-0.0136
ANAEROFRUCAT-PWY: homolactic fermentation	Acidaminococcus_intestini	-0.0405
Acidaminococcus_intestini	PWY0-1298: superpathway of pyrimidine deoxyribonucleosides degradation	-0.0052
Acidaminococcus_intestini	PWY-7663: gondoate biosynthesis (anaerobic)	-0.019
Acidaminococcus_intestini	PWY-5304: superpathway of sulfur oxidation (Acidianus ambivalens)	-0.0001
Acidaminococcus_intestini	PWY0-1297: superpathway of purine deoxyribonucleosides degradation	-0.0037
Acidaminococcus_intestini	PWY-6606: guanosine nucleotides degradation II	-0.0824
Acidaminococcus_intestini	PWY-5989: stearate biosynthesis II (bacteria and plants)	0.0104
Acidaminococcus_intestini	PENTOSE-P-PWY: pentose phosphate pathway	-0.0342
Acidaminococcus_intestini	PWY-5367: petroselinate biosynthesis	0.0504
Acidaminococcus_intestini	PWY-6595: superpathway of guanosine nucleotides degradation (plants)	0.0532
Acidaminococcus_intestini	P164-PWY: purine nucleobases degradation I (anaerobic)	0.0045
Acidaminococcus_intestini	PWY0-845: superpathway of pyridoxal 5'-phosphate biosynthesis and salvage	-0.1312
Acidaminococcus_intestini	HEMESYN2-PWY: heme biosynthesis II (anaerobic)	-0.0204
Acidaminococcus_intestini	FOLSYN-PWY: superpathway of tetrahydrofolate biosynthesis and salvage	-0.1171
Acidaminococcus_intestini	PYRIDNUCSAL-PWY: NAD salvage pathway I	0.0192
Acidaminococcus_intestini	PWY-5154: L-arginine biosynthesis III (via N-acetyl-L-citrulline)	-0.0379
Acidaminococcus_intestini	PHOSLIPSYN-PWY: superpathway of phospholipid biosynthesis I (bacteria)	-0.0502
Acidaminococcus_intestini	PWY-6628: superpathway of L-phenylalanine biosynthesis	-0.0403
Acidaminococcus_intestini	PWY-5189: tetrapyrrole biosynthesis II (from glycine)	0.0469
Acidaminococcus_intestini	PWY-7539: 6-hydroxymethyl-dihydropterin diphosphate biosynthesis III (Chlamydia)	0.0074
Acidaminococcus_intestini	PWY-6901: superpathway of glucose and xylose degradation	0.0998
Acidaminococcus_intestini	P441-PWY: superpathway of N-acetylneuraminate degradation	0.0548
Acidaminococcus_intestini	PYRIDOXSYN-PWY: pyridoxal 5'-phosphate biosynthesis I	-0.0204
Acidaminococcus_intestini	PWY0-1061: superpathway of L-alanine biosynthesis	0.0065
Acidaminococcus_intestini	RIBOSYN2-PWY: flavin biosynthesis I (bacteria and plants)	0.072
Acidaminococcus_intestini	THISYN-PWY: superpathway of thiamin diphosphate biosynthesis I	-0.0302
Acidaminococcus_intestini	PWY-6612: superpathway of tetrahydrofolate biosynthesis	-0.0231
Acidaminococcus_intestini	PWY66-399: gluconeogenesis III	-0.0823
Acidaminococcus_intestini	TCA: TCA cycle I (prokaryotic)	-0.0238
Acidaminococcus_intestini	PWY66-400: glycolysis VI (metazoan)	0.0104
Acidaminococcus_intestini	PWY-7115: C4 photosynthetic carbon assimilation cycle, NAD-ME type	-0.0225
Acidaminococcus_intestini	PWY-1269: CMP-3-deoxy-D-manno-octulosonate biosynthesis I	-0.0039
Acidaminococcus_intestini	GLYCOLYSIS: glycolysis I (from glucose 6-phosphate)	0.0271
Acidaminococcus_intestini	PWY-5484: glycolysis II (from fructose 6-phosphate)	-0.0057
Acidaminococcus_intestini	PWY-6969: TCA cycle V (2-oxoglutarate:ferredoxin oxidoreductase)	0.1054
Acidaminococcus_intestini	P42-PWY: incomplete reductive TCA cycle	0.0405
Acidaminococcus_intestini	CRNFORCAT-PWY: creatinine degradation I	-0.0207
Acidaminococcus_intestini	POLYAMINSYN3-PWY: superpathway of polyamine biosynthesis II	-0.0681
Acidaminococcus_intestini	PWY4FS-7: phosphatidylglycerol biosynthesis I (plastidic)	0.0388
Acidaminococcus_intestini	PWY4FS-8: phosphatidylglycerol biosynthesis II (non-plastidic)	-0.0467
Acidaminococcus_intestini	GLUCONEO-PWY: gluconeogenesis I	-0.098
Acidaminococcus_intestini	GOLPDLCAT-PWY: superpathway of glycerol degradation to 1,3-propanediol	-0.0717
Acidaminococcus_intestini	PWY-7003: glycerol degradation to butanol	-0.1172
Acidaminococcus_intestini	HEXITOLDEGSUPER-PWY: superpathway of hexitol degradation (bacteria)	-0.0534
Acidaminococcus_intestini	PWY-5897: superpathway of menaquinol-11 biosynthesis	0.0311
Acidaminococcus_intestini	PWY-5898: superpathway of menaquinol-12 biosynthesis	-0.0024
Acidaminococcus_intestini	PWY-5899: superpathway of menaquinol-13 biosynthesis	-0.1261
Acidaminococcus_intestini	PWY-5840: superpathway of menaquinol-7 biosynthesis	0.009
Acidaminococcus_intestini	GLYCOLYSIS-E-D: superpathway of glycolysis and Entner-Doudoroff	-0.0969
Acidaminococcus_intestini	FUCCAT-PWY: fucose degradation	0.0457
Acidaminococcus_intestini	PWY-5345: superpathway of L-methionine biosynthesis (by sulfhydrylation)	0.0291
Acidaminococcus_intestini	P185-PWY: formaldehyde assimilation III (dihydroxyacetone cycle)	0.0075
Acidaminococcus_intestini	PWY-6471: peptidoglycan biosynthesis IV (Enterococcus faecium)	-0.0227
Acidaminococcus_intestini	PWY-5690: TCA cycle II (plants and fungi)	0.0027
ARGININE-SYN4-PWY: L-ornithine de novo biosynthesis	Acidaminococcus_intestini	-0.0425
Acidaminococcus_intestini	PWY-6588: pyruvate fermentation to acetone	-0.0251
Acidaminococcus_intestini	SULFATE-CYS-PWY: superpathway of sulfate assimilation and cysteine biosynthesis	-0.0648
Acidaminococcus_intestini	PWY-6113: superpathway of mycolate biosynthesis	-0.071
Acidaminococcus_intestini	PWY-6630: superpathway of L-tyrosine biosynthesis	-0.0145
Acidaminococcus_intestini	PWY-6284: superpathway of unsaturated fatty acids biosynthesis (E. coli)	-0.0762
Acidaminococcus_intestini	PWY-5971: palmitate biosynthesis II (bacteria and plants)	-0.0908
Acidaminococcus_intestini	PWY-5030: L-histidine degradation III	-0.0242
Acidaminococcus_intestini	PWY-6285: superpathway of fatty acids biosynthesis (E. coli)	-0.0305
Acidaminococcus_intestini	PWY-241: C4 photosynthetic carbon assimilation cycle, NADP-ME type	-0.0935
Acidaminococcus_intestini	ENTBACSYN-PWY: enterobactin biosynthesis	-0.0331
Acidaminococcus_intestini	PWY-6282: palmitoleate biosynthesis I (from (5Z)-dodec-5-enoate)	0.0223
Acidaminococcus_intestini	BIOTIN-BIOSYNTHESIS-PWY: biotin biosynthesis I	-0.043
Acidaminococcus_intestini	FASYN-ELONG-PWY: fatty acid elongation -- saturated	-0.0537
Acidaminococcus_intestini	PWY-1861: formaldehyde assimilation II (RuMP Cycle)	0.0355
Acidaminococcus_intestini	CITRULBIO-PWY: L-citrulline biosynthesis	0.0556
Acidaminococcus_intestini	PWYG-321: mycolate biosynthesis	-0.1077
Acidaminococcus_intestini	PWY-7664: oleate biosynthesis IV (anaerobic)	-0.0176
Acidaminococcus_intestini	PWY-6519: 8-amino-7-oxononanoate biosynthesis I	0.063
Acidaminococcus_intestini	PWY-4984: urea cycle	0.0639
Acidaminococcus_intestini	P461-PWY: hexitol fermentation to lactate, formate, ethanol and acetate	0.041
Acidaminococcus_intestini	PWY0-862: (5Z)-dodec-5-enoate biosynthesis	0.02
Acidaminococcus_intestini	PWY-7456: mannan degradation	-0.0821
Acidaminococcus_intestini	HISDEG-PWY: L-histidine degradation I	0.1021
Acidaminococcus_intestini	PWY-5918: superpathay of heme biosynthesis from glutamate	-0.0055
Acidaminococcus_intestini	PWY-5863: superpathway of phylloquinol biosynthesis	-0.0253
Acidaminococcus_intestini	FASYN-INITIAL-PWY: superpathway of fatty acid biosynthesis initiation (E. coli)	0.0293
Acidaminococcus_intestini	P122-PWY: heterolactic fermentation	-0.1265
Acidaminococcus_intestini	PWY-6892: thiazole biosynthesis I (E. coli)	-0.0298
Acidaminococcus_intestini	PWY-7388: octanoyl-[acyl-carrier protein] biosynthesis (mitochondria, yeast)	-0.1153
Acidaminococcus_intestini	PWY-6895: superpathway of thiamin diphosphate biosynthesis II	0.0046
Acidaminococcus_intestini	PWY-821: superpathway of sulfur amino acid biosynthesis (Saccharomyces cerevisiae)	-0.0002
Acidaminococcus_intestini	PWY-7210: pyrimidine deoxyribonucleotides biosynthesis from CTP	-0.0218
Acidaminococcus_intestini	PWY0-1479: tRNA processing	-0.0448
Acidaminococcus_intestini	PWY-5791: 1,4-dihydroxy-2-naphthoate biosynthesis II (plants)	-0.1474
Acidaminococcus_intestini	PWY-5837: 1,4-dihydroxy-2-naphthoate biosynthesis I	0.0268
Acidaminococcus_intestini	SO4ASSIM-PWY: sulfate reduction I (assimilatory)	0.0488
Acidaminococcus_intestini	FUC-RHAMCAT-PWY: superpathway of fucose and rhamnose degradation	-0.0302
Acidaminococcus_intestini	NAGLIPASYN-PWY: lipid IVA biosynthesis	-0.0475
Acidaminococcus_intestini	PWY-5173: superpathway of acetyl-CoA biosynthesis	-0.0243
Acidaminococcus_intestini	PWY4LZ-257: superpathway of fermentation (Chlamydomonas reinhardtii)	0.0189
Acidaminococcus_intestini	P23-PWY: reductive TCA cycle I	-0.0316
Acidaminococcus_intestini	PWY-922: mevalonate pathway I	0.0102
"FAO-PWY: fatty acid &beta;-oxidation I"	Acidaminococcus_intestini	-0.0637
Acidaminococcus_intestini	PWY-7198: pyrimidine deoxyribonucleotides de novo biosynthesis IV	0.0313
Acidaminococcus_intestini	PWY-5676: acetyl-CoA fermentation to butanoate II	-0.1024
Acidaminococcus_intestini	REDCITCYC: TCA cycle VIII (helicobacter)	-0.0849
Acidaminococcus_intestini	PWY-5838: superpathway of menaquinol-8 biosynthesis I	-0.0031
Acidaminococcus_intestini	PWY-5083: NAD/NADH phosphorylation and dephosphorylation	0.04
Acidaminococcus_intestini	P161-PWY: acetylene degradation	0.0193
Acidaminococcus_intestini	RUMP-PWY: formaldehyde oxidation I	-0.0406
Acidaminococcus_intestini	GLUDEG-I-PWY: GABA shunt	-0.0109
Acidaminococcus_intestini	PWY-5022: 4-aminobutanoate degradation V	-0.1183
Acidaminococcus_intestini	TEICHOICACID-PWY: teichoic acid (poly-glycerol) biosynthesis	-0.0434
Acidaminococcus_intestini	P108-PWY: pyruvate fermentation to propanoate I	-0.0816
Acidaminococcus_intestini	PWY-7204: pyridoxal 5'-phosphate salvage II (plants)	-0.0789
Acidaminococcus_intestini	GLYCOLYSIS-TCA-GLYOX-BYPASS: superpathway of glycolysis, pyruvate dehydrogenase, TCA, and glyoxylate bypass	-0.0072
Acidaminococcus_intestini	P105-PWY: TCA cycle IV (2-oxoglutarate decarboxylase)	0.0643
Acidaminococcus_intestini	HEME-BIOSYNTHESIS-II: heme biosynthesis I (aerobic)	-0.0398
Acidaminococcus_intestini	KETOGLUCONMET-PWY: ketogluconate metabolism	0.028
Acidaminococcus_intestini	P162-PWY: L-glutamate degradation V (via hydroxyglutarate)	0.0067
Acidaminococcus_intestini	PWY-7209: superpathway of pyrimidine ribonucleosides degradation	0.0145
Acidaminococcus_intestini	NAD-BIOSYNTHESIS-II: NAD salvage pathway II	-0.0391
Acidaminococcus_intestini	PWY-5861: superpathway of demethylmenaquinol-8 biosynthesis	-0.0649
Acidaminococcus_intestini	PWY-7013: L-1,2-propanediol degradation	-0.0119
Acidaminococcus_intestini	PWY-7392: taxadiene biosynthesis (engineered)	-0.0703
"PWY-5136: fatty acid &beta;-oxidation II (peroxisome)"	Acidaminococcus_intestini	0.066
Acidaminococcus_intestini	PWY-4702: phytate degradation I	0.0741
Acidaminococcus_intestini	PPGPPMET-PWY: ppGpp biosynthesis	0.054
Acidaminococcus_intestini	GLUCOSE1PMETAB-PWY: glucose and glucose-1-phosphate degradation	0.0622
"PWY0-1241: ADP-L-glycero-&beta;-D-manno-heptose biosynthesis"	Acidaminococcus_intestini	-0.0839
Acidaminococcus_intestini	PWY-5464: superpathway of cytosolic glycolysis (plants), pyruvate dehydrogenase and TCA cycle	0.0483
Acidaminococcus_intestini	PWY-7235: superpathway of ubiquinol-6 biosynthesis (eukaryotic)	0.0677
Acidaminococcus_intestini	PWY-6263: superpathway of menaquinol-8 biosynthesis II	0.0664
Acidaminococcus_intestini	TCA-GLYOX-BYPASS: superpathway of glyoxylate bypass and TCA	0.0291
Acidaminococcus_intestini	PWY-7269: NAD/NADP-NADH/NADPH mitochondrial interconversion (yeast)	-0.0086
Acidaminococcus_intestini	PWY-5723: Rubisco shunt	0.0031
"PWY-4041: &gamma;-glutamyl cycle"	Acidaminococcus_intestini	0.0614
Acidaminococcus_intestini	PWY-5910: superpathway of geranylgeranyldiphosphate biosynthesis I (via mevalonate)	-0.0332
Acidaminococcus_intestini	PWY-561: superpathway of glyoxylate cycle and fatty acid degradation	-0.0572
Acidaminococcus_intestini	PWY-7254: TCA cycle VII (acetate-producers)	-0.0748
Acidaminococcus_intestini	PWY0-1533: methylphosphonate degradation I	-0.044
Acidaminococcus_intestini	PWY-6590: superpathway of Clostridium acetobutylicum acidogenic fermentation	-0.0538
Acidaminococcus_intestini	GLYOXYLATE-BYPASS: glyoxylate cycle	-0.0115
Acidaminococcus_intestini	PWY-6531: mannitol cycle	-0.0232
Acidaminococcus_intestini	GLYCOCAT-PWY: glycogen degradation I (bacterial)	-0.0791
Acidaminococcus_intestini	PWY66-398: TCA cycle III (animals)	0.0179
Acidaminococcus_intestini	PWY-6891: thiazole biosynthesis II (Bacillus)	-0.0171
Acidaminococcus_intestini	PWY-5855: ubiquinol-7 biosynthesis (prokaryotic)	-0.091
Acidaminococcus_intestini	PWY-5856: ubiquinol-9 biosynthesis (prokaryotic)	0.0118
Acidaminococcus_intestini	PWY-5857: ubiquinol-10 biosynthesis (prokaryotic)	-0.0274
Acidaminococcus_intestini	PWY-6708: ubiquinol-8 biosynthesis (prokaryotic)	-0.0038
Acidaminococcus_intestini	CENTFERM-PWY: pyruvate fermentation to butanoate	0.0649
Acidaminococcus_intestini	PWY0-1415: superpathway of heme biosynthesis from uroporphyrinogen-III	0.0578
Acidaminococcus_intestini	PWY-6549: L-glutamine biosynthesis III	-0.0026
Acidaminococcus_intestini	POLYISOPRENSYN-PWY: polyisoprenoid biosynthesis (E. coli)	-0.0183
Acidaminococcus_intestini	GALACTARDEG-PWY: D-galactarate degradation I	0.0004
Acidaminococcus_intestini	GLUCARGALACTSUPER-PWY: superpathway of D-glucarate and D-galactarate degradation	-0.0594
Acidaminococcus_intestini	P125-PWY: superpathway of (R,R)-butanediol biosynthesis	0.0104
Acidaminococcus_intestini	GLUCARDEG-PWY: D-glucarate degradation I	-0.0427
Acidaminococcus_intestini	PWY-7399: methylphosphonate degradation II	-0.0823
Acidaminococcus_intestini	PWY-5692: allantoin degradation to glyoxylate II	-0.044
Acidaminococcus_intestini	PWY-5705: allantoin degradation to glyoxylate III	-0.0356
Acidaminococcus_intestini	URDEGR-PWY: superpathway of allantoin degradation in plants	0.0169
Acidaminococcus_intestini	PWY-6859: all-trans-farnesol biosynthesis	-0.0194
Acidaminococcus_intestini	COLANSYN-PWY: colanic acid building blocks biosynthesis	-0.0591
Acidaminococcus_intestini	PWY-7315: dTDP-N-acetylthomosamine biosynthesis	0.019
Acidaminococcus_intestini	LPSSYN-PWY: superpathway of lipopolysaccharide biosynthesis	0.0415
Acidaminococcus_intestini	PWY-5384: sucrose degradation IV (sucrose phosphorylase)	-0.0906
Acidaminococcus_intestini	PWY-5920: superpathway of heme biosynthesis from glycine	0.0521
Acidaminococcus_intestini	KDO-NAGLIPASYN-PWY: superpathway of (Kdo)2-lipid A biosynthesis	0.0513
Acidaminococcus_intestini	PWY0-41: allantoin degradation IV (anaerobic)	0.0166
"PWY-5138: unsaturated, even numbered fatty acid &beta;-oxidation"	Acidaminococcus_intestini	-0.0226
Acidaminococcus_intestini	PWY-7323: superpathway of GDP-mannose-derived O-antigen building blocks biosynthesis	-0.0795
Acidaminococcus_intestini	PWY-7328: superpathway of UDP-glucose-derived O-antigen building blocks biosynthesis	0.0039
AST-PWY: L-arginine degradation II (AST pathway)	Acidaminococcus_intestini	0.0097
Acidaminococcus_intestini	PWY-6823: molybdenum cofactor biosynthesis	-0.0177
Acidaminococcus_intestini	METHGLYUT-PWY: superpathway of methylglyoxal degradation	0.0538
Acidaminococcus_intestini	PWY-6731: starch degradation III	-0.0391
Acidaminococcus_intestini	PWY0-1338: polymyxin resistance	-0.0621
Acidaminococcus_intestini	PWY-2723: trehalose degradation V	0.0031
Acidaminococcus_intestini	PWY-7371: 1,4-dihydroxy-6-naphthoate biosynthesis II	-0.0045
Acidaminococcus_intestini	P124-PWY: Bifidobacterium shunt	0.0616
Acidaminococcus_intestini	PWY-5005: biotin biosynthesis II	0.0541
ARGORNPROST-PWY: arginine, ornithine and proline interconversion	Acidaminococcus_intestini	0.0827
Acidaminococcus_intestini	PWY-7389: superpathway of anaerobic energy metabolism (invertebrates)	0.004
Acidaminococcus_intestini	PWY-7384: anaerobic energy metabolism (invertebrates, mitochondrial)	0.0219
Acidaminococcus_intestini	PWY-7039: phosphatidate metabolism, as a signaling molecule	0.0099
Acidaminococcus_intestini	PWY-5505: L-glutamate and L-glutamine biosynthesis	0.0424
Acidaminococcus_intestini	PWY490-3: nitrate reduction VI (assimilatory)	0.0222
Acidaminococcus_intestini	PWY-5656: mannosylglycerate biosynthesis I	-0.0506
Acidaminococcus_intestini	METHANOGENESIS-PWY: methanogenesis from H2 and CO2	0.0217
Acidaminococcus_intestini	PWY-6167: flavin biosynthesis II (archaea)	-0.0644
Acidaminococcus_intestini	PWY-5198: factor 420 biosynthesis	-0.055
Acidaminococcus_intestini	PWY-7286: 7-(3-amino-3-carboxypropyl)-wyosine biosynthesis	-0.0019
Acidaminococcus_intestini	PWY-6629: superpathway of L-tryptophan biosynthesis	-0.1162
Acidaminococcus_intestini	PWY-5088: L-glutamate degradation VIII (to propanoate)	0.058
Acidaminococcus_intestini	PWY-6165: chorismate biosynthesis II (archaea)	-0.0168
Acidaminococcus_intestini	ORNDEG-PWY: superpathway of ornithine degradation	0.0902
Acidaminococcus_intestini	PWY-5004: superpathway of L-citrulline metabolism	-0.0463
Acidaminococcus_intestini	PWY-6803: phosphatidylcholine acyl editing	-0.0545
Acidaminococcus_intestini	PWY-7391: isoprene biosynthesis II (engineered)	0.0485
Acidaminococcus_intestini	PWY-6174: mevalonate pathway II (archaea)	0.0107
Acidaminococcus_intestini	PWY-7409: phospholipid remodeling (phosphatidylethanolamine, yeast)	-0.006
ARGDEG-PWY: superpathway of L-arginine, putrescine, and 4-aminobutanoate degradation	Acidaminococcus_intestini	-0.083
Acidaminococcus_intestini	ORNARGDEG-PWY: superpathway of L-arginine and L-ornithine degradation	-0.0045
Acidaminococcus_intestini	PWY-3781: aerobic respiration I (cytochrome c)	0.024
AEROBACTINSYN-PWY: aerobactin biosynthesis	Acidaminococcus_intestini	-0.0007
Acidaminococcus_intestini	PWY0-1277: 3-phenylpropanoate and 3-(3-hydroxyphenyl)propanoate degradation	-0.0472
Acidaminococcus_intestini	UBISYN-PWY: superpathway of ubiquinol-8 biosynthesis (prokaryotic)	0.0074
Acidaminococcus_intestini	PWY-7279: aerobic respiration II (cytochrome c) (yeast)	0.0006
Acidaminococcus_intestini	ECASYN-PWY: enterobacterial common antigen biosynthesis	0.0068
Acidaminococcus_intestini	PWY1F-823: leucopelargonidin and leucocyanidin biosynthesis	-0.106
Acidaminococcus_intestini	HCAMHPDEG-PWY: 3-phenylpropanoate and 3-(3-hydroxyphenyl)propanoate degradation to 2-oxopent-4-enoate	0.0043
Acidaminococcus_intestini	PWY-6690: cinnamate and 3-hydroxycinnamate degradation to 2-oxopent-4-enoate	-0.0553
Acidaminococcus_intestini	PWY1G-0: mycothiol biosynthesis	0.0962
Acidaminococcus_intestini	GLYCOL-GLYOXDEG-PWY: superpathway of glycol metabolism and degradation	-0.062
Acidaminococcus_intestini	PWY-4722: creatinine degradation II	0.0551
Acidaminococcus_intestini	P163-PWY: L-lysine fermentation to acetate and butanoate	-0.0719
Acidaminococcus_intestini	PWY-5845: superpathway of menaquinol-9 biosynthesis	-0.0704
Acidaminococcus_intestini	PWY-5850: superpathway of menaquinol-6 biosynthesis I	-0.0729
Acidaminococcus_intestini	PWY-5896: superpathway of menaquinol-10 biosynthesis	-0.0825
Acidaminococcus_intestini	PWY-5860: superpathway of demethylmenaquinol-6 biosynthesis I	-0.0537
Acidaminococcus_intestini	PWY-5862: superpathway of demethylmenaquinol-9 biosynthesis	-0.0634
Acidaminococcus_intestini	PWY-7446: sulfoglycolysis	-0.0695
Acidaminococcus_intestini	PWY-5415: catechol degradation I (meta-cleavage pathway)	-0.0624
Acidaminococcus_intestini	P562-PWY: myo-inositol degradation I	-0.0036
Acidaminococcus_intestini	PWY-6138: CMP-N-acetylneuraminate biosynthesis I (eukaryotes)	-0.0516
Acidaminococcus_intestini	PWY-622: starch biosynthesis	0.0553
Acidaminococcus_intestini	P261-PWY: coenzyme M biosynthesis I	-0.0482
Acidaminococcus_intestini	PWY-6467: Kdo transfer to lipid IVA III (Chlamydia)	0.0012
Acidaminococcus_intestini	PWY-6396: superpathway of 2,3-butanediol biosynthesis	0.0101
Acidaminococcus_intestini	PWY66-389: phytol degradation	-0.0025
Acidaminococcus_intestini	VALDEG-PWY: L-valine degradation I	0.0302
Acidaminococcus_intestini	P221-PWY: octane oxidation	-0.0713
Acidaminococcus_intestini	PWY-5675: nitrate reduction V (assimilatory)	-0.056
Acidaminococcus_intestini	PWY-6313: serotonin degradation	-0.0947
Acidaminococcus_intestini	PWY-6307: L-tryptophan degradation X (mammalian, via tryptamine)	-0.0256
3-HYDROXYPHENYLACETATE-DEGRADATION-PWY: 4-hydroxyphenylacetate degradation	Acidaminococcus_intestini	-0.0117
Acidaminococcus_intestini	PWY-7431: aromatic biogenic amine degradation (bacteria)	-0.006
Acidaminococcus_intestini	PWY0-42: 2-methylcitrate cycle I	-0.0606
Acidaminococcus_intestini	PWY-5747: 2-methylcitrate cycle II	0.09
Acidaminococcus_intestini	PROTOCATECHUATE-ORTHO-CLEAVAGE-PWY: protocatechuate degradation II (ortho-cleavage pathway)	0.0629
ALL-CHORISMATE-PWY: superpathway of chorismate metabolism	Acidaminococcus_intestini	-0.0382
Acidaminococcus_intestini	PWY-7294: xylose degradation IV	0.0219
Acidaminococcus_intestini	PWY-6145: superpathway of sialic acids and CMP-sialic acids biosynthesis	0.0202
Acidaminococcus_intestini	PWY0-321: phenylacetate degradation I (aerobic)	-0.011
Acidaminococcus_intestini	PWY-7200: superpathway of pyrimidine deoxyribonucleoside salvage	0.0973
Acidaminococcus_intestini	PWY-101: photosynthesis light reactions	0.0064
Acidaminococcus_intestini	PWY-6785: hydrogen production VIII	-0.051
Acidaminococcus_intestini	PWY-6309: L-tryptophan degradation XI (mammalian, via kynurenine)	0.0393
Acidaminococcus_intestini	PWY-5044: purine nucleotides degradation I (plants)	0.0309
Acidaminococcus_intestini	PWY-6596: adenosine nucleotides degradation I	-0.0943
Acidaminococcus_intestini	PWY-5028: L-histidine degradation II	-0.0901
Acidaminococcus_intestini	PWY-6435: 4-hydroxybenzoate biosynthesis V	-0.0322
7ALPHADEHYDROX-PWY: cholate degradation (bacteria, anaerobic)	Acidaminococcus_intestini	-0.0984
"PWY-6470: peptidoglycan biosynthesis V (&beta;-lactam resistance)"	Acidaminococcus_intestini	-0.0509
Acidaminococcus_intestini	PWY-5180: toluene degradation I (aerobic) (via o-cresol)	-0.0316
Acidaminococcus_intestini	PWY-5182: toluene degradation II (aerobic) (via 4-methylcatechol)	-0.0317
Acidaminococcus_intestini	PWY-7528: L-methionine salvage cycle I (bacteria and plants)	-0.0898
Acidaminococcus_intestini	PWY-7527: L-methionine salvage cycle III	0.0309
"PWY-4361: S-methyl-5-thio-&alpha;-D-ribose 1-phosphate degradation"	Acidaminococcus_intestini	-0.0313
Acidaminococcus_intestini	PWY-7374: 1,4-dihydroxy-6-naphthoate biosynthesis I	-0.0792
Acidaminococcus_intestini	PWY0-881: superpathway of fatty acid biosynthesis I (E. coli)	0.1005
Acidaminococcus_intestini	PWY-3801: sucrose degradation II (sucrose synthase)	-0.0324
Acidaminococcus_intestini	PWY-7345: superpathway of anaerobic sucrose degradation	-0.0047
Acidaminococcus_intestini	PWY-7373: superpathway of demethylmenaquinol-6 biosynthesis II	-0.0698
Acidaminococcus_intestini	PWY-7268: NAD/NADP-NADH/NADPH cytosolic interconversion (yeast)	-0.0088
"PWY66-391: fatty acid &beta;-oxidation VI (peroxisome)"	Acidaminococcus_intestini	-0.051
Acidaminococcus_intestini	PWY-7118: chitin degradation to ethanol	-0.0764
Acidaminococcus_intestini	PWY-7385: 1,3-propanediol biosynthesis (engineered)	-0.0353
"PWY-7288: fatty acid &beta;-oxidation (peroxisome, yeast)"	Acidaminococcus_intestini	-0.1021
Acidaminococcus_intestini	UDPNACETYLGALSYN-PWY: UDP-N-acetyl-D-glucosamine biosynthesis II	-0.0715
Acidaminococcus_intestini	PWY-7411: superpathway of phosphatidate biosynthesis (yeast)	0.02
Acidaminococcus_intestini	LIPASYN-PWY: phospholipases	-0.0879
Acidaminococcus_intestini	PWY-6318: L-phenylalanine degradation IV (mammalian, via side chain)	0.0501
Acidaminococcus_intestini	PWY66-367: ketogenesis	-0.0188
Acidaminococcus_intestini	LEU-DEG2-PWY: L-leucine degradation I	0.0179
Acidaminococcus_intestini	PWY-5871: ubiquinol-9 biosynthesis (eukaryotic)	0.0334
Acidaminococcus_intestini	PWY-5873: ubiquinol-7 biosynthesis (eukaryotic)	-0.0267
Acidaminococcus_intestini	PWY3O-19: ubiquinol-6 biosynthesis from 4-hydroxybenzoate (eukaryotic)	-0.0131
Acidaminococcus_intestini	PWY-6281: L-selenocysteine biosynthesis II (archaea and eukaryotes)	0.056
Acidaminococcus_intestini	PWY-2201: folate transformations I	-0.0091
Acidaminococcus_intestini	PWY-7245: superpathway NAD/NADP - NADH/NADPH interconversion (yeast)	-0.0464
Acidaminococcus_intestini	PWY66-375: leukotriene biosynthesis	-0.1195
Acidaminococcus_intestini	PWY-5381: pyridine nucleotide cycling (plants)	0.0483
Acidaminococcus_intestini	PWY-5067: glycogen biosynthesis II (from UDP-D-Glucose)	-0.0359
Acidaminococcus_intestini	PWY-5514: UDP-N-acetyl-D-galactosamine biosynthesis II	0.0317
Acidaminococcus_intestini	PWY-5870: ubiquinol-8 biosynthesis (eukaryotic)	-0.0049
Acidaminococcus_intestini	PWY-5872: ubiquinol-10 biosynthesis (eukaryotic)	0.0748
"PWY66-388: fatty acid &alpha;-oxidation III"	Acidaminococcus_intestini	0.0002
Acidaminococcus_intestini	PWY-3502: superpathway of NAD biosynthesis in eukaryotes	-0.0151
Acidaminococcus_intestini	NADSYN-PWY: NAD biosynthesis II (from tryptophan)	-0.0362
ALLANTOINDEG-PWY: superpathway of allantoin degradation in yeast	Acidaminococcus_intestini	-0.031
Acidaminococcus_intestini	PWY-7546: diphthamide biosynthesis (eukaryotes)	-0.0582
Acidaminococcus_intestini	PWY-5079: L-phenylalanine degradation III	0.0067
Acidaminococcus_intestini	SPHINGOLIPID-SYN-PWY: sphingolipid biosynthesis (yeast)	-0.0324
Acidaminococcus_intestini	PWY-5651: L-tryptophan degradation to 2-amino-3-carboxymuconate semialdehyde	-0.0729
Acidaminococcus_intestini	PWY-7283: wybutosine biosynthesis	0.0489
Acidaminococcus_intestini	PWY-5509: adenosylcobalamin biosynthesis from cobyrinate a,c-diamide I	0.0056
Acidaminococcus_intestini	PWY-5677: succinate fermentation to butanoate	0.0499
Acidaminococcus_sp_D21	Acidaminococcus_unclassified	-0.01
Acidaminococcus_sp_D21	Actinobacillus_unclassified	-0.1526
Acidaminococcus_sp_D21	Actinomyces_graevenitzii	-0.0101
Acidaminococcus_sp_D21	Actinomyces_johnsonii	-0.0132
Acidaminococcus_sp_D21	Actinomyces_massiliensis	-0.1065
Acidaminococcus_sp_D21	Actinomyces_naeslundii	-0.0212
Acidaminococcus_sp_D21	Actinomyces_odontolyticus	0.0511
Acidaminococcus_sp_D21	Actinomyces_oris	-0.0557
Acidaminococcus_sp_D21	Actinomyces_turicensis	-0.0759
Acidaminococcus_sp_D21	Actinomyces_viscosus	-0.0353
Acidaminococcus_sp_D21	Adlercreutzia_equolifaciens	-0.0264
Acidaminococcus_sp_D21	Akkermansia_muciniphila	0.027
Acidaminococcus_sp_D21	Alistipes_finegoldii	-0.0313
Acidaminococcus_sp_D21	Alistipes_indistinctus	-0.0391
Acidaminococcus_sp_D21	Alistipes_onderdonkii	-0.0174
Acidaminococcus_sp_D21	Alistipes_putredinis	0.0217
Acidaminococcus_sp_D21	Alistipes_senegalensis	0.0083
Acidaminococcus_sp_D21	Alistipes_shahii	-0.094
Acidaminococcus_sp_D21	Alistipes_sp_AP11	-0.0585
Acidaminococcus_sp_D21	Alistipes_sp_HGB5	0.0205
Acidaminococcus_sp_D21	Alistipes_unclassified	0.0335
Acidaminococcus_sp_D21	Anaerostipes_caccae	-0.004
Acidaminococcus_sp_D21	Anaerostipes_hadrus	-0.0016
Acidaminococcus_sp_D21	Anaerostipes_unclassified	-0.0962
Acidaminococcus_sp_D21	Anaerotruncus_colihominis	-0.0502
Acidaminococcus_sp_D21	Anaerotruncus_unclassified	-0.0417
Acidaminococcus_sp_D21	Arthrospira_maxima	0.0795
Acidaminococcus_sp_D21	Arthrospira_unclassified	0.0622
Acidaminococcus_sp_D21	Atopobium_parvulum	-0.0844
Acidaminococcus_sp_D21	Atopobium_sp_ICM58	0.0199
Acidaminococcus_sp_D21	Bacillus_subtilis	-0.0025
Acidaminococcus_sp_D21	Bacteroidales_bacterium_ph8	0.0121
Acidaminococcus_sp_D21	Bacteroides_caccae	0.0826
Acidaminococcus_sp_D21	Bacteroides_cellulosilyticus	-0.0006
Acidaminococcus_sp_D21	Bacteroides_clarus	-0.0007
Acidaminococcus_sp_D21	Bacteroides_coprocola	-0.0358
Acidaminococcus_sp_D21	Bacteroides_dorei	-0.043
Acidaminococcus_sp_D21	Bacteroides_eggerthii	0.0068
Acidaminococcus_sp_D21	Bacteroides_faecis	-0.0006
Acidaminococcus_sp_D21	Bacteroides_finegoldii	-0.0244
Acidaminococcus_sp_D21	Bacteroides_fragilis	-0.0414
Acidaminococcus_sp_D21	Bacteroides_intestinalis	-0.0363
Acidaminococcus_sp_D21	Bacteroides_massiliensis	0.0967
Acidaminococcus_sp_D21	Bacteroides_nordii	0.0218
Acidaminococcus_sp_D21	Bacteroides_ovatus	-0.0058
Acidaminococcus_sp_D21	Bacteroides_pectinophilus	-0.0374
Acidaminococcus_sp_D21	Bacteroides_plebeius	-0.0368
Acidaminococcus_sp_D21	Bacteroides_salyersiae	0.0061
Acidaminococcus_sp_D21	Bacteroides_sp_4_3_47FAA	-0.001
Acidaminococcus_sp_D21	Bacteroides_stercoris	0.0289
Acidaminococcus_sp_D21	Bacteroides_thetaiotaomicron	0.0194
Acidaminococcus_sp_D21	Bacteroides_uniformis	0.0357
Acidaminococcus_sp_D21	Bacteroides_vulgatus	-0.0254
Acidaminococcus_sp_D21	Bacteroides_xylanisolvens	0.0092
Acidaminococcus_sp_D21	Barnesiella_intestinihominis	-0.0186
Acidaminococcus_sp_D21	Bifidobacterium_adolescentis	-0.0678
Acidaminococcus_sp_D21	Bifidobacterium_animalis	-0.0178
Acidaminococcus_sp_D21	Bifidobacterium_bifidum	0.0473
Acidaminococcus_sp_D21	Bifidobacterium_breve	-0.0081
Acidaminococcus_sp_D21	Bifidobacterium_catenulatum	-0.0478
Acidaminococcus_sp_D21	Bifidobacterium_dentium	-0.0441
Acidaminococcus_sp_D21	Bifidobacterium_longum	0.0435
Acidaminococcus_sp_D21	Bifidobacterium_pseudocatenulatum	0.0613
Acidaminococcus_sp_D21	Bilophila_unclassified	-0.0531
Acidaminococcus_sp_D21	Bilophila_wadsworthia	0.0362
Acidaminococcus_sp_D21	Blautia_hydrogenotrophica	0.0258
Acidaminococcus_sp_D21	Blautia_producta	-0.0847
Acidaminococcus_sp_D21	Brachyspira_unclassified	0.0769
Acidaminococcus_sp_D21	Burkholderia_unclassified	0.0358
Acidaminococcus_sp_D21	Burkholderiales_bacterium_1_1_47	0.0109
Acidaminococcus_sp_D21	Butyricicoccus_pullicaecorum	0.1074
Acidaminococcus_sp_D21	Butyricimonas_synergistica	0.0647
Acidaminococcus_sp_D21	Butyrivibrio_crossotus	0.0629
Acidaminococcus_sp_D21	Butyrivibrio_unclassified	-0.0087
Acidaminococcus_sp_D21	C2likevirus_unclassified	0.0095
Acidaminococcus_sp_D21	Catenibacterium_mitsuokai	-0.0379
Acidaminococcus_sp_D21	Citrobacter_koseri	0.0356
Acidaminococcus_sp_D21	Citrobacter_unclassified	-0.0014
Acidaminococcus_sp_D21	Clostridiaceae_bacterium_JC118	-0.1455
Acidaminococcus_sp_D21	Clostridiales_bacterium_1_7_47FAA	0.0194
Acidaminococcus_sp_D21	Clostridium_asparagiforme	0.0413
Acidaminococcus_sp_D21	Clostridium_bartlettii	-0.0209
Acidaminococcus_sp_D21	Clostridium_bolteae	0.0467
Acidaminococcus_sp_D21	Clostridium_celatum	0.0148
Acidaminococcus_sp_D21	Clostridium_citroniae	0.0766
Acidaminococcus_sp_D21	Clostridium_clostridioforme	0.0687
Acidaminococcus_sp_D21	Clostridium_hathewayi	-0.0036
Acidaminococcus_sp_D21	Clostridium_innocuum	0.0186
Acidaminococcus_sp_D21	Clostridium_leptum	0.0052
Acidaminococcus_sp_D21	Clostridium_nexile	-0.0096
Acidaminococcus_sp_D21	Clostridium_ramosum	0.0183
Acidaminococcus_sp_D21	Clostridium_scindens	-0.0598
Acidaminococcus_sp_D21	Clostridium_sp_ATCC_BAA_442	0.0026
Acidaminococcus_sp_D21	Clostridium_sp_L2_50	-0.0408
Acidaminococcus_sp_D21	Clostridium_symbiosum	-0.0554
Acidaminococcus_sp_D21	Collinsella_aerofaciens	-0.1072
Acidaminococcus_sp_D21	Collinsella_unclassified	-0.0112
Acidaminococcus_sp_D21	Comamonas_unclassified	0.054
Acidaminococcus_sp_D21	Coprobacillus_unclassified	-0.0149
Acidaminococcus_sp_D21	Coprobacter_fastidiosus	-0.0538
Acidaminococcus_sp_D21	Coprococcus_catus	-0.0662
Acidaminococcus_sp_D21	Coprococcus_comes	-0.0345
Acidaminococcus_sp_D21	Coprococcus_eutactus	-0.0741
Acidaminococcus_sp_D21	Coprococcus_sp_ART55_1	-0.0428
Acidaminococcus_sp_D21	Corynebacterium_amycolatum	0.0009
Acidaminococcus_sp_D21	Corynebacterium_aurimucosum	-0.0086
Acidaminococcus_sp_D21	Corynebacterium_durum	0.0385
Acidaminococcus_sp_D21	Corynebacterium_jeikeium	0.084
Acidaminococcus_sp_D21	Desulfovibrio_desulfuricans	-0.0059
Acidaminococcus_sp_D21	Desulfovibrio_piger	-0.0444
Acidaminococcus_sp_D21	Dialister_invisus	-0.0097
Acidaminococcus_sp_D21	Dialister_succinatiphilus	0.0168
Acidaminococcus_sp_D21	Dorea_formicigenerans	0.0755
Acidaminococcus_sp_D21	Dorea_longicatena	-0.0371
Acidaminococcus_sp_D21	Dorea_unclassified	0.0024
Acidaminococcus_sp_D21	Eggerthella_lenta	-0.0286
Acidaminococcus_sp_D21	Eggerthella_sp_1_3_56FAA	-0.0156
Acidaminococcus_sp_D21	Eggerthella_unclassified	0.1065
Acidaminococcus_sp_D21	Enterobacter_aerogenes	-0.1111
Acidaminococcus_sp_D21	Enterobacter_cloacae	-0.0435
Acidaminococcus_sp_D21	Enterococcus_casseliflavus	-0.0399
Acidaminococcus_sp_D21	Enterococcus_durans	0.0378
Acidaminococcus_sp_D21	Enterococcus_faecium	-0.0416
Acidaminococcus_sp_D21	Erysipelotrichaceae_bacterium_21_3	0.0167
Acidaminococcus_sp_D21	Erysipelotrichaceae_bacterium_2_2_44A	0.0829
Acidaminococcus_sp_D21	Erysipelotrichaceae_bacterium_3_1_53	-0.0033
Acidaminococcus_sp_D21	Erysipelotrichaceae_bacterium_5_2_54FAA	-0.0167
Acidaminococcus_sp_D21	Erysipelotrichaceae_bacterium_6_1_45	-0.0185
Acidaminococcus_sp_D21	Escherichia_coli	-0.0261
Acidaminococcus_sp_D21	Escherichia_unclassified	0.0328
Acidaminococcus_sp_D21	Eubacterium_biforme	-0.0763
Acidaminococcus_sp_D21	Eubacterium_brachy	-0.0414
Acidaminococcus_sp_D21	Eubacterium_cylindroides	0.0336
Acidaminococcus_sp_D21	Eubacterium_dolichum	-0.0209
Acidaminococcus_sp_D21	Eubacterium_eligens	0.0319
Acidaminococcus_sp_D21	Eubacterium_hallii	0.0681
Acidaminococcus_sp_D21	Eubacterium_limosum	-0.0334
Acidaminococcus_sp_D21	Eubacterium_ramulus	-0.0799
Acidaminococcus_sp_D21	Eubacterium_rectale	-0.0363
Acidaminococcus_sp_D21	Eubacterium_siraeum	0.053
Acidaminococcus_sp_D21	Eubacterium_sp_3_1_31	-0.0575
Acidaminococcus_sp_D21	Eubacterium_ventriosum	-0.0207
Acidaminococcus_sp_D21	Faecalibacterium_prausnitzii	0.133
Acidaminococcus_sp_D21	Finegoldia_magna	-0.114
Acidaminococcus_sp_D21	Flavonifractor_plautii	-0.0155
Acidaminococcus_sp_D21	Gemella_unclassified	-0.0614
Acidaminococcus_sp_D21	Gordonibacter_pamelaeae	-0.0086
Acidaminococcus_sp_D21	Granulicatella_adiacens	-0.0355
Acidaminococcus_sp_D21	Granulicatella_unclassified	0.0956
Acidaminococcus_sp_D21	Haemophilus_parainfluenzae	-0.049
Acidaminococcus_sp_D21	Haemophilus_pittmaniae	-0.0096
Acidaminococcus_sp_D21	Haemophilus_sputorum	0.0185
Acidaminococcus_sp_D21	Holdemania_filiformis	0.011
Acidaminococcus_sp_D21	Holdemania_unclassified	0.1251
Acidaminococcus_sp_D21	Klebsiella_oxytoca	0.0097
Acidaminococcus_sp_D21	Klebsiella_pneumoniae	-0.0461
Acidaminococcus_sp_D21	Klebsiella_unclassified	-0.0748
Acidaminococcus_sp_D21	Lachnospiraceae_bacterium_1_1_57FAA	-0.0771
Acidaminococcus_sp_D21	Lachnospiraceae_bacterium_1_4_56FAA	0.0412
Acidaminococcus_sp_D21	Lachnospiraceae_bacterium_2_1_58FAA	-0.085
Acidaminococcus_sp_D21	Lachnospiraceae_bacterium_3_1_46FAA	0.0625
Acidaminococcus_sp_D21	Lachnospiraceae_bacterium_3_1_57FAA_CT1	0.0095
Acidaminococcus_sp_D21	Lachnospiraceae_bacterium_5_1_57FAA	-0.0027
Acidaminococcus_sp_D21	Lachnospiraceae_bacterium_5_1_63FAA	-0.0342
Acidaminococcus_sp_D21	Lachnospiraceae_bacterium_7_1_58FAA	0.0958
Acidaminococcus_sp_D21	Lachnospiraceae_bacterium_8_1_57FAA	-0.0073
Acidaminococcus_sp_D21	Lactobacillus_acidophilus	0.0079
Acidaminococcus_sp_D21	Lactobacillus_casei_paracasei	0.0323
Acidaminococcus_sp_D21	Lactobacillus_curvatus	0.0231
Acidaminococcus_sp_D21	Lactobacillus_delbrueckii	-0.0362
Acidaminococcus_sp_D21	Lactobacillus_fermentum	-0.0817
Acidaminococcus_sp_D21	Lactobacillus_plantarum	-0.0306
Acidaminococcus_sp_D21	Lactobacillus_reuteri	0.0193
Acidaminococcus_sp_D21	Lactobacillus_rhamnosus	0.0547
Acidaminococcus_sp_D21	Lactobacillus_ruminis	-0.0344
Acidaminococcus_sp_D21	Lactobacillus_sakei	0.0426
Acidaminococcus_sp_D21	Lactobacillus_sanfranciscensis	-0.0774
Acidaminococcus_sp_D21	Lactococcus_lactis	-0.1517
Acidaminococcus_sp_D21	Lactococcus_phage_BM13	-0.0079
Acidaminococcus_sp_D21	Leuconostoc_carnosum	-0.0744
Acidaminococcus_sp_D21	Leuconostoc_gelidum	0.0176
Acidaminococcus_sp_D21	Leuconostoc_lactis	-0.0104
Acidaminococcus_sp_D21	Leuconostoc_mesenteroides	0.0915
Acidaminococcus_sp_D21	Leuconostoc_unclassified	-0.0347
Acidaminococcus_sp_D21	Megamonas_hypermegale	-0.042
Acidaminococcus_sp_D21	Megamonas_unclassified	-0.0139
Acidaminococcus_sp_D21	Methanobrevibacter_smithii	-0.143
Acidaminococcus_sp_D21	Methanobrevibacter_unclassified	0.0056
Acidaminococcus_sp_D21	Methanosphaera_stadtmanae	-0.0102
Acidaminococcus_sp_D21	Mitsuokella_multacida	0.0376
Acidaminococcus_sp_D21	Mitsuokella_unclassified	-0.0313
Acidaminococcus_sp_D21	Odoribacter_splanchnicus	0.0719
Acidaminococcus_sp_D21	Odoribacter_unclassified	0.0028
Acidaminococcus_sp_D21	Olsenella_unclassified	-0.077
Acidaminococcus_sp_D21	Oscillibacter_sp_KLE_1728	0.0557
Acidaminococcus_sp_D21	Oscillibacter_unclassified	0.0434
Acidaminococcus_sp_D21	Other	0.0263
Acidaminococcus_sp_D21	Oxalobacter_formigenes	-0.0456
Acidaminococcus_sp_D21	Parabacteroides_distasonis	-0.0405
Acidaminococcus_sp_D21	Parabacteroides_goldsteinii	0.0077
Acidaminococcus_sp_D21	Parabacteroides_johnsonii	0.0358
Acidaminococcus_sp_D21	Parabacteroides_merdae	0.0243
Acidaminococcus_sp_D21	Parabacteroides_unclassified	-0.1225
Acidaminococcus_sp_D21	Paraprevotella_clara	-0.0225
Acidaminococcus_sp_D21	Paraprevotella_unclassified	0.0303
Acidaminococcus_sp_D21	Paraprevotella_xylaniphila	0.0265
Acidaminococcus_sp_D21	Parasutterella_excrementihominis	-0.0026
Acidaminococcus_sp_D21	Pediococcus_pentosaceus	-0.0339
Acidaminococcus_sp_D21	Peptostreptococcaceae_noname_unclassified	0.0072
Acidaminococcus_sp_D21	Peptostreptococcus_anaerobius	-0.0261
Acidaminococcus_sp_D21	Peptostreptococcus_stomatis	-0.0422
Acidaminococcus_sp_D21	Peptostreptococcus_unclassified	0.0464
Acidaminococcus_sp_D21	Phascolarctobacterium_succinatutens	-0.038
Acidaminococcus_sp_D21	Porphyromonas_asaccharolytica	-0.0684
Acidaminococcus_sp_D21	Prevotella_bivia	0.0743
Acidaminococcus_sp_D21	Prevotella_copri	0.0048
Acidaminococcus_sp_D21	Prevotella_disiens	-0.0125
Acidaminococcus_sp_D21	Prevotella_stercorea	0.0156
Acidaminococcus_sp_D21	Prevotella_timonensis	0.0335
Acidaminococcus_sp_D21	Propionibacterium_acidipropionici	-0.0296
Acidaminococcus_sp_D21	Propionibacterium_freudenreichii	-0.0601
Acidaminococcus_sp_D21	Propionibacterium_propionicum	0.0333
Acidaminococcus_sp_D21	Pseudoflavonifractor_capillosus	-0.0667
Acidaminococcus_sp_D21	Pseudomonas_fragi	-0.0458
Acidaminococcus_sp_D21	Pseudomonas_unclassified	-0.0009
Acidaminococcus_sp_D21	Raoultella_ornithinolytica	0.0011
Acidaminococcus_sp_D21	Roseburia_hominis	0.0878
Acidaminococcus_sp_D21	Roseburia_intestinalis	-0.0303
Acidaminococcus_sp_D21	Roseburia_inulinivorans	-0.1036
Acidaminococcus_sp_D21	Roseburia_unclassified	-0.1188
Acidaminococcus_sp_D21	Rothia_aeria	0.0433
Acidaminococcus_sp_D21	Rothia_dentocariosa	-0.0232
Acidaminococcus_sp_D21	Rothia_mucilaginosa	-0.0347
Acidaminococcus_sp_D21	Rothia_unclassified	0.0135
Acidaminococcus_sp_D21	Ruminococcaceae_bacterium_D16	-0.0253
Acidaminococcus_sp_D21	Ruminococcus_albus	-0.0718
Acidaminococcus_sp_D21	Ruminococcus_bromii	0.082
Acidaminococcus_sp_D21	Ruminococcus_callidus	-0.0245
Acidaminococcus_sp_D21	Ruminococcus_champanellensis	0.0797
Acidaminococcus_sp_D21	Ruminococcus_gnavus	-0.0577
Acidaminococcus_sp_D21	Ruminococcus_lactaris	0.0305
Acidaminococcus_sp_D21	Ruminococcus_obeum	-0.0605
Acidaminococcus_sp_D21	Ruminococcus_sp_5_1_39BFAA	-0.0894
Acidaminococcus_sp_D21	Ruminococcus_sp_JC304	0.0215
Acidaminococcus_sp_D21	Ruminococcus_torques	-0.151
Acidaminococcus_sp_D21	Saccharomyces_cerevisiae	-0.0849
Acidaminococcus_sp_D21	Scardovia_wiggsiae	-0.0347
Acidaminococcus_sp_D21	Solobacterium_moorei	-0.0304
Acidaminococcus_sp_D21	Staphylococcus_aureus	-0.0498
Acidaminococcus_sp_D21	Streptococcus_anginosus	-0.0504
Acidaminococcus_sp_D21	Streptococcus_australis	-0.0567
Acidaminococcus_sp_D21	Streptococcus_constellatus	-0.0166
Acidaminococcus_sp_D21	Streptococcus_gordonii	0.1027
Acidaminococcus_sp_D21	Streptococcus_infantis	-0.02
Acidaminococcus_sp_D21	Streptococcus_intermedius	-0.015
Acidaminococcus_sp_D21	Streptococcus_mitis_oralis_pneumoniae	-0.0054
Acidaminococcus_sp_D21	Streptococcus_mutans	-0.0895
Acidaminococcus_sp_D21	Streptococcus_parasanguinis	-0.0144
Acidaminococcus_sp_D21	Streptococcus_salivarius	0.0441
Acidaminococcus_sp_D21	Streptococcus_sanguinis	0.0009
Acidaminococcus_sp_D21	Streptococcus_thermophilus	0.004
Acidaminococcus_sp_D21	Streptococcus_vestibularis	0.1042
Acidaminococcus_sp_D21	Subdoligranulum_sp_4_3_54A2FAA	0.0578
Acidaminococcus_sp_D21	Subdoligranulum_unclassified	0.041
Acidaminococcus_sp_D21	Subdoligranulum_variabile	0.0039
Acidaminococcus_sp_D21	Succinatimonas_hippei	-0.0063
Acidaminococcus_sp_D21	Sutterella_wadsworthensis	-0.06
Acidaminococcus_sp_D21	Tetragenococcus_halophilus	-0.0923
Acidaminococcus_sp_D21	Turicibacter_sanguinis	-0.0032
Acidaminococcus_sp_D21	Turicibacter_unclassified	0.0314
Acidaminococcus_sp_D21	Veillonella_atypica	-0.0056
Acidaminococcus_sp_D21	Veillonella_dispar	0.0039
Acidaminococcus_sp_D21	Veillonella_parvula	0.0036
Acidaminococcus_sp_D21	Veillonella_unclassified	-0.051
Acidaminococcus_sp_D21	Weissella_cibaria	-0.0377
Acidaminococcus_sp_D21	PWY-7219: adenosine ribonucleotides de novo biosynthesis	0.0393
Acidaminococcus_sp_D21	ILEUSYN-PWY: L-isoleucine biosynthesis I (from threonine)	-0.0144
Acidaminococcus_sp_D21	PWY-7111: pyruvate fermentation to isobutanol (engineered)	-0.0483
Acidaminococcus_sp_D21	VALSYN-PWY: L-valine biosynthesis	-0.036
Acidaminococcus_sp_D21	PWY-6737: starch degradation V	-0.0927
Acidaminococcus_sp_D21	PWY-5686: UMP biosynthesis	-0.0772
ARO-PWY: chorismate biosynthesis I	Acidaminococcus_sp_D21	0.0484
Acidaminococcus_sp_D21	PWY-6163: chorismate biosynthesis from 3-dehydroquinate	0.0353
Acidaminococcus_sp_D21	PWY-6122: 5-aminoimidazole ribonucleotide biosynthesis II	-0.0528
Acidaminococcus_sp_D21	PWY-6277: superpathway of 5-aminoimidazole ribonucleotide biosynthesis	-0.0739
Acidaminococcus_sp_D21	PWY-6386: UDP-N-acetylmuramoyl-pentapeptide biosynthesis II (lysine-containing)	-0.0037
Acidaminococcus_sp_D21	PWY-6121: 5-aminoimidazole ribonucleotide biosynthesis I	0.024
Acidaminococcus_sp_D21	PWY-6387: UDP-N-acetylmuramoyl-pentapeptide biosynthesis I (meso-diaminopimelate containing)	0.0277
Acidaminococcus_sp_D21	PWY-6151: S-adenosyl-L-methionine cycle I	0.0421
Acidaminococcus_sp_D21	COMPLETE-ARO-PWY: superpathway of aromatic amino acid biosynthesis	-0.1078
Acidaminococcus_sp_D21	PEPTIDOGLYCANSYN-PWY: peptidoglycan biosynthesis I (meso-diaminopimelate containing)	-0.0285
Acidaminococcus_sp_D21	COA-PWY-1: coenzyme A biosynthesis II (mammalian)	-0.0477
Acidaminococcus_sp_D21	PWY-6385: peptidoglycan biosynthesis III (mycobacteria)	0.0617
Acidaminococcus_sp_D21	PWY-5667: CDP-diacylglycerol biosynthesis I	-0.0834
Acidaminococcus_sp_D21	PWY0-1319: CDP-diacylglycerol biosynthesis II	0.0221
Acidaminococcus_sp_D21	PWY-1042: glycolysis IV (plant cytosol)	-0.0042
Acidaminococcus_sp_D21	BRANCHED-CHAIN-AA-SYN-PWY: superpathway of branched amino acid biosynthesis	0.0327
Acidaminococcus_sp_D21	NONMEVIPP-PWY: methylerythritol phosphate pathway I	0.0452
Acidaminococcus_sp_D21	PWY-7221: guanosine ribonucleotides de novo biosynthesis	-0.0253
Acidaminococcus_sp_D21	PWY-5103: L-isoleucine biosynthesis III	0.0896
Acidaminococcus_sp_D21	PWY0-1296: purine ribonucleosides degradation	-0.0725
Acidaminococcus_sp_D21	DTDPRHAMSYN-PWY: dTDP-L-rhamnose biosynthesis I	-0.1148
Acidaminococcus_sp_D21	NONOXIPENT-PWY: pentose phosphate pathway (non-oxidative branch)	0.0334
Acidaminococcus_sp_D21	PWY-7357: thiamin formation from pyrithiamine and oxythiamine (yeast)	-0.1322
Acidaminococcus_sp_D21	CALVIN-PWY: Calvin-Benson-Bassham cycle	0.038
Acidaminococcus_sp_D21	PWY-7400: L-arginine biosynthesis IV (archaebacteria)	0.0598
ARGSYN-PWY: L-arginine biosynthesis I (via L-ornithine)	Acidaminococcus_sp_D21	0.0431
Acidaminococcus_sp_D21	PWY-6317: galactose degradation I (Leloir pathway)	0.0277
Acidaminococcus_sp_D21	PWY66-422: D-galactose degradation V (Leloir pathway)	0.0355
Acidaminococcus_sp_D21	PWY-3001: superpathway of L-isoleucine biosynthesis I	0.0483
Acidaminococcus_sp_D21	PWY-6527: stachyose degradation	-0.0353
Acidaminococcus_sp_D21	PWY-6123: inosine-5'-phosphate biosynthesis I	0.0542
Acidaminococcus_sp_D21	PWY-724: superpathway of L-lysine, L-threonine and L-methionine biosynthesis II	0.0203
Acidaminococcus_sp_D21	PWY-5097: L-lysine biosynthesis VI	-0.0103
Acidaminococcus_sp_D21	HISTSYN-PWY: L-histidine biosynthesis	-0.0072
Acidaminococcus_sp_D21	PWY-6124: inosine-5'-phosphate biosynthesis II	-0.0201
Acidaminococcus_sp_D21	TRNA-CHARGING-PWY: tRNA charging	-0.0901
Acidaminococcus_sp_D21	COBALSYN-PWY: adenosylcobalamin salvage from cobinamide I	-0.0011
Acidaminococcus_sp_D21	PWY-7242: D-fructuronate degradation	-0.0511
Acidaminococcus_sp_D21	THRESYN-PWY: superpathway of L-threonine biosynthesis	-0.0301
Acidaminococcus_sp_D21	SER-GLYSYN-PWY: superpathway of L-serine and glycine biosynthesis I	-0.0233
ANAGLYCOLYSIS-PWY: glycolysis III (from glucose)	Acidaminococcus_sp_D21	-0.0492
Acidaminococcus_sp_D21	PWY-6609: adenine and adenosine salvage III	-0.0391
Acidaminococcus_sp_D21	PWY-2942: L-lysine biosynthesis III	-0.0366
Acidaminococcus_sp_D21	GLCMANNANAUT-PWY: superpathway of N-acetylglucosamine, N-acetylmannosamine and N-acetylneuraminate degradation	-0.0057
Acidaminococcus_sp_D21	PWY-3841: folate transformations II	-0.0252
Acidaminococcus_sp_D21	PWY-621: sucrose degradation III (sucrose invertase)	-0.0689
Acidaminococcus_sp_D21	PWY-5695: urate biosynthesis/inosine 5'-phosphate degradation	0.074
Acidaminococcus_sp_D21	GALACTUROCAT-PWY: D-galacturonate degradation I	-0.0153
Acidaminococcus_sp_D21	THISYNARA-PWY: superpathway of thiamin diphosphate biosynthesis III (eukaryotes)	0.012
Acidaminococcus_sp_D21	COA-PWY: coenzyme A biosynthesis I	0.0195
Acidaminococcus_sp_D21	PWY-5100: pyruvate fermentation to acetate and lactate II	-0.0242
Acidaminococcus_sp_D21	PWY-6507: 4-deoxy-L-threo-hex-4-enopyranuronate degradation	-0.1002
"GLUCUROCAT-PWY: superpathway of &beta;-D-glucuronide and D-glucuronate degradation"	Acidaminococcus_sp_D21	0.067
Acidaminococcus_sp_D21	GALACT-GLUCUROCAT-PWY: superpathway of hexuronide and hexuronate degradation	0.0687
Acidaminococcus_sp_D21	PWY-5659: GDP-mannose biosynthesis	-0.0454
ARGSYNBSUB-PWY: L-arginine biosynthesis II (acetyl cycle)	Acidaminococcus_sp_D21	0.0332
ASPASN-PWY: superpathway of L-aspartate and L-asparagine biosynthesis	Acidaminococcus_sp_D21	-0.0659
Acidaminococcus_sp_D21	PWY-4981: L-proline biosynthesis II (from arginine)	0.0524
Acidaminococcus_sp_D21	PWY-4242: pantothenate and coenzyme A biosynthesis III	-0.014
Acidaminococcus_sp_D21	TRPSYN-PWY: L-tryptophan biosynthesis	-0.0205
Acidaminococcus_sp_D21	PWY0-1586: peptidoglycan maturation (meso-diaminopimelate containing)	0.0086
1CMET2-PWY: N10-formyl-tetrahydrofolate biosynthesis	Acidaminococcus_sp_D21	0.0382
Acidaminococcus_sp_D21	PWY-5913: TCA cycle VI (obligate autotrophs)	0.0125
Acidaminococcus_sp_D21	PWY-7229: superpathway of adenosine nucleotides de novo biosynthesis I	0.0107
Acidaminococcus_sp_D21	PWY-7117: C4 photosynthetic carbon assimilation cycle, PEPCK type	0.0143
Acidaminococcus_sp_D21	PWY-2941: L-lysine biosynthesis II	0.0239
Acidaminococcus_sp_D21	PANTOSYN-PWY: pantothenate and coenzyme A biosynthesis I	-0.0663
Acidaminococcus_sp_D21	PANTO-PWY: phosphopantothenate biosynthesis I	0.0584
Acidaminococcus_sp_D21	OANTIGEN-PWY: O-antigen building blocks biosynthesis (E. coli)	-0.0169
Acidaminococcus_sp_D21	PWY-5177: glutaryl-CoA degradation	0.0032
Acidaminococcus_sp_D21	PWY-5347: superpathway of L-methionine biosynthesis (transsulfuration)	-0.0294
Acidaminococcus_sp_D21	METSYN-PWY: L-homoserine and L-methionine biosynthesis	-0.0781
Acidaminococcus_sp_D21	GLUTORN-PWY: L-ornithine biosynthesis	-0.0696
Acidaminococcus_sp_D21	MET-SAM-PWY: superpathway of S-adenosyl-L-methionine biosynthesis	-0.0466
Acidaminococcus_sp_D21	PWY-6147: 6-hydroxymethyl-dihydropterin diphosphate biosynthesis I	-0.0614
Acidaminococcus_sp_D21	RHAMCAT-PWY: L-rhamnose degradation I	-0.0377
Acidaminococcus_sp_D21	PWY-6305: putrescine biosynthesis IV	-0.033
Acidaminococcus_sp_D21	P4-PWY: superpathway of L-lysine, L-threonine and L-methionine biosynthesis I	-0.0352
Acidaminococcus_sp_D21	PWY-6126: superpathway of adenosine nucleotides de novo biosynthesis II	0.0898
Acidaminococcus_sp_D21	PWY-7234: inosine-5'-phosphate biosynthesis III	-0.007
Acidaminococcus_sp_D21	PWY-7199: pyrimidine deoxyribonucleosides salvage	0.0429
Acidaminococcus_sp_D21	UDPNAGSYN-PWY: UDP-N-acetyl-D-glucosamine biosynthesis I	-0.0608
Acidaminococcus_sp_D21	DAPLYSINESYN-PWY: L-lysine biosynthesis I	0.0122
Acidaminococcus_sp_D21	PWY0-781: aspartate superpathway	-0.0892
Acidaminococcus_sp_D21	PWY-841: superpathway of purine nucleotides de novo biosynthesis I	0.0859
Acidaminococcus_sp_D21	PYRIDNUCSYN-PWY: NAD biosynthesis I (from aspartate)	0.0219
Acidaminococcus_sp_D21	DENOVOPURINE2-PWY: superpathway of purine nucleotides de novo biosynthesis II	-0.0183
Acidaminococcus_sp_D21	PWY-5188: tetrapyrrole biosynthesis I (from glutamate)	0.1034
Acidaminococcus_sp_D21	PWY-6700: queuosine biosynthesis	0.007
Acidaminococcus_sp_D21	FERMENTATION-PWY: mixed acid fermentation	-0.0617
Acidaminococcus_sp_D21	PWY-5941: glycogen degradation II (eukaryotic)	0.0178
Acidaminococcus_sp_D21	GLYCOGENSYNTH-PWY: glycogen biosynthesis I (from ADP-D-Glucose)	0.0595
Acidaminococcus_sp_D21	HOMOSER-METSYN-PWY: L-methionine biosynthesis I	0.0154
Acidaminococcus_sp_D21	PWY-5104: L-isoleucine biosynthesis IV	-0.0181
Acidaminococcus_sp_D21	PWY-7187: pyrimidine deoxyribonucleotides de novo biosynthesis II	0.0106
Acidaminococcus_sp_D21	PWY-7383: anaerobic energy metabolism (invertebrates, cytosol)	-0.0071
Acidaminococcus_sp_D21	PWY-6608: guanosine nucleotides degradation III	-0.0551
Acidaminococcus_sp_D21	HSERMETANA-PWY: L-methionine biosynthesis III	0.0299
Acidaminococcus_sp_D21	PWY0-166: superpathway of pyrimidine deoxyribonucleotides de novo biosynthesis (E. coli)	0.0159
Acidaminococcus_sp_D21	LACTOSECAT-PWY: lactose and galactose degradation I	0.0267
Acidaminococcus_sp_D21	PWY-7237: myo-, chiro- and scillo-inositol degradation	-0.0735
Acidaminococcus_sp_D21	PWY-7228: superpathway of guanosine nucleotides de novo biosynthesis I	0.0189
Acidaminococcus_sp_D21	SALVADEHYPOX-PWY: adenosine nucleotides degradation II	0.0435
Acidaminococcus_sp_D21	PWY-6125: superpathway of guanosine nucleotides de novo biosynthesis II	0.0612
Acidaminococcus_sp_D21	PWY0-162: superpathway of pyrimidine ribonucleotides de novo biosynthesis	-0.0017
Acidaminococcus_sp_D21	PRPP-PWY: superpathway of histidine, purine, and pyrimidine biosynthesis	-0.0166
Acidaminococcus_sp_D21	PWY-6270: isoprene biosynthesis I	0.0234
Acidaminococcus_sp_D21	PWY-6936: seleno-amino acid biosynthesis	0.0965
Acidaminococcus_sp_D21	PWY-7220: adenosine deoxyribonucleotides de novo biosynthesis II	0.0287
Acidaminococcus_sp_D21	PWY-7222: guanosine deoxyribonucleotides de novo biosynthesis II	-0.064
Acidaminococcus_sp_D21	PWY-7208: superpathway of pyrimidine nucleobases salvage	0.0286
Acidaminococcus_sp_D21	PWY-7282: 4-amino-2-methyl-5-phosphomethylpyrimidine biosynthesis (yeast)	-0.0106
Acidaminococcus_sp_D21	PWY-7560: methylerythritol phosphate pathway II	-0.0884
Acidaminococcus_sp_D21	PWY66-409: superpathway of purine nucleotide salvage	-0.0321
Acidaminococcus_sp_D21	PWY-6545: pyrimidine deoxyribonucleotides de novo biosynthesis III	-0.0465
Acidaminococcus_sp_D21	PWY-7196: superpathway of pyrimidine ribonucleosides salvage	-0.0925
ARG+POLYAMINE-SYN: superpathway of arginine and polyamine biosynthesis	Acidaminococcus_sp_D21	0.0318
Acidaminococcus_sp_D21	PWY-7184: pyrimidine deoxyribonucleotides de novo biosynthesis I	0.0325
Acidaminococcus_sp_D21	PWY-6703: preQ0 biosynthesis	0.0437
Acidaminococcus_sp_D21	PWY-6168: flavin biosynthesis III (fungi)	-0.0014
Acidaminococcus_sp_D21	POLYAMSYN-PWY: superpathway of polyamine biosynthesis I	0.011
Acidaminococcus_sp_D21	PWY-5121: superpathway of geranylgeranyl diphosphate biosynthesis II (via MEP)	-0.1281
Acidaminococcus_sp_D21	PWY-6897: thiamin salvage II	0.0111
Acidaminococcus_sp_D21	PWY-7211: superpathway of pyrimidine deoxyribonucleotides de novo biosynthesis	-0.0072
Acidaminococcus_sp_D21	PWY-6353: purine nucleotides degradation II (aerobic)	-0.1035
Acidaminococcus_sp_D21	PWY-7197: pyrimidine deoxyribonucleotide phosphorylation	-0.0224
Acidaminococcus_sp_D21	PWY-5101: L-isoleucine biosynthesis II	-0.0665
Acidaminococcus_sp_D21	PWY-5973: cis-vaccenate biosynthesis	0.0249
Acidaminococcus_sp_D21	PWY0-1261: anhydromuropeptides recycling	-0.037
ANAEROFRUCAT-PWY: homolactic fermentation	Acidaminococcus_sp_D21	0.0015
Acidaminococcus_sp_D21	PWY0-1298: superpathway of pyrimidine deoxyribonucleosides degradation	0.014
Acidaminococcus_sp_D21	PWY-7663: gondoate biosynthesis (anaerobic)	-0.0115
Acidaminococcus_sp_D21	PWY-5304: superpathway of sulfur oxidation (Acidianus ambivalens)	-0.0685
Acidaminococcus_sp_D21	PWY0-1297: superpathway of purine deoxyribonucleosides degradation	-0.0453
Acidaminococcus_sp_D21	PWY-6606: guanosine nucleotides degradation II	-0.0405
Acidaminococcus_sp_D21	PWY-5989: stearate biosynthesis II (bacteria and plants)	0.0371
Acidaminococcus_sp_D21	PENTOSE-P-PWY: pentose phosphate pathway	0.0597
Acidaminococcus_sp_D21	PWY-5367: petroselinate biosynthesis	0.056
Acidaminococcus_sp_D21	PWY-6595: superpathway of guanosine nucleotides degradation (plants)	-0.0768
Acidaminococcus_sp_D21	P164-PWY: purine nucleobases degradation I (anaerobic)	-0.0582
Acidaminococcus_sp_D21	PWY0-845: superpathway of pyridoxal 5'-phosphate biosynthesis and salvage	0.0011
Acidaminococcus_sp_D21	HEMESYN2-PWY: heme biosynthesis II (anaerobic)	0.0518
Acidaminococcus_sp_D21	FOLSYN-PWY: superpathway of tetrahydrofolate biosynthesis and salvage	0.0777
Acidaminococcus_sp_D21	PYRIDNUCSAL-PWY: NAD salvage pathway I	-0.1068
Acidaminococcus_sp_D21	PWY-5154: L-arginine biosynthesis III (via N-acetyl-L-citrulline)	-0.1106
Acidaminococcus_sp_D21	PHOSLIPSYN-PWY: superpathway of phospholipid biosynthesis I (bacteria)	-0.0245
Acidaminococcus_sp_D21	PWY-6628: superpathway of L-phenylalanine biosynthesis	-0.0508
Acidaminococcus_sp_D21	PWY-5189: tetrapyrrole biosynthesis II (from glycine)	-0.0058
Acidaminococcus_sp_D21	PWY-7539: 6-hydroxymethyl-dihydropterin diphosphate biosynthesis III (Chlamydia)	-0.0634
Acidaminococcus_sp_D21	PWY-6901: superpathway of glucose and xylose degradation	-0.007
Acidaminococcus_sp_D21	P441-PWY: superpathway of N-acetylneuraminate degradation	0.142
Acidaminococcus_sp_D21	PYRIDOXSYN-PWY: pyridoxal 5'-phosphate biosynthesis I	-0.085
Acidaminococcus_sp_D21	PWY0-1061: superpathway of L-alanine biosynthesis	0.0213
Acidaminococcus_sp_D21	RIBOSYN2-PWY: flavin biosynthesis I (bacteria and plants)	0.0072
Acidaminococcus_sp_D21	THISYN-PWY: superpathway of thiamin diphosphate biosynthesis I	0.0159
Acidaminococcus_sp_D21	PWY-6612: superpathway of tetrahydrofolate biosynthesis	0.0083
Acidaminococcus_sp_D21	PWY66-399: gluconeogenesis III	-0.0386
Acidaminococcus_sp_D21	TCA: TCA cycle I (prokaryotic)	0.0639
Acidaminococcus_sp_D21	PWY66-400: glycolysis VI (metazoan)	-0.0722
Acidaminococcus_sp_D21	PWY-7115: C4 photosynthetic carbon assimilation cycle, NAD-ME type	-0.0639
Acidaminococcus_sp_D21	PWY-1269: CMP-3-deoxy-D-manno-octulosonate biosynthesis I	-0.0415
Acidaminococcus_sp_D21	GLYCOLYSIS: glycolysis I (from glucose 6-phosphate)	0.0492
Acidaminococcus_sp_D21	PWY-5484: glycolysis II (from fructose 6-phosphate)	-0.0266
Acidaminococcus_sp_D21	PWY-6969: TCA cycle V (2-oxoglutarate:ferredoxin oxidoreductase)	-0.0102
Acidaminococcus_sp_D21	P42-PWY: incomplete reductive TCA cycle	-0.0131
Acidaminococcus_sp_D21	CRNFORCAT-PWY: creatinine degradation I	-0.0209
Acidaminococcus_sp_D21	POLYAMINSYN3-PWY: superpathway of polyamine biosynthesis II	-0.0102
Acidaminococcus_sp_D21	PWY4FS-7: phosphatidylglycerol biosynthesis I (plastidic)	-0.0184
Acidaminococcus_sp_D21	PWY4FS-8: phosphatidylglycerol biosynthesis II (non-plastidic)	0.0157
Acidaminococcus_sp_D21	GLUCONEO-PWY: gluconeogenesis I	0.0501
Acidaminococcus_sp_D21	GOLPDLCAT-PWY: superpathway of glycerol degradation to 1,3-propanediol	-0.0144
Acidaminococcus_sp_D21	PWY-7003: glycerol degradation to butanol	-0.0775
Acidaminococcus_sp_D21	HEXITOLDEGSUPER-PWY: superpathway of hexitol degradation (bacteria)	-0.0504
Acidaminococcus_sp_D21	PWY-5897: superpathway of menaquinol-11 biosynthesis	0.0553
Acidaminococcus_sp_D21	PWY-5898: superpathway of menaquinol-12 biosynthesis	0.0161
Acidaminococcus_sp_D21	PWY-5899: superpathway of menaquinol-13 biosynthesis	-0.0838
Acidaminococcus_sp_D21	PWY-5840: superpathway of menaquinol-7 biosynthesis	-0.0719
Acidaminococcus_sp_D21	GLYCOLYSIS-E-D: superpathway of glycolysis and Entner-Doudoroff	-0.053
Acidaminococcus_sp_D21	FUCCAT-PWY: fucose degradation	0.0362
Acidaminococcus_sp_D21	PWY-5345: superpathway of L-methionine biosynthesis (by sulfhydrylation)	-0.0791
Acidaminococcus_sp_D21	P185-PWY: formaldehyde assimilation III (dihydroxyacetone cycle)	-0.0941
Acidaminococcus_sp_D21	PWY-6471: peptidoglycan biosynthesis IV (Enterococcus faecium)	0.1186
Acidaminococcus_sp_D21	PWY-5690: TCA cycle II (plants and fungi)	-0.0475
ARGININE-SYN4-PWY: L-ornithine de novo biosynthesis	Acidaminococcus_sp_D21	0.0057
Acidaminococcus_sp_D21	PWY-6588: pyruvate fermentation to acetone	-0.0501
Acidaminococcus_sp_D21	SULFATE-CYS-PWY: superpathway of sulfate assimilation and cysteine biosynthesis	-0.0744
Acidaminococcus_sp_D21	PWY-6113: superpathway of mycolate biosynthesis	-0.0399
Acidaminococcus_sp_D21	PWY-6630: superpathway of L-tyrosine biosynthesis	0.0704
Acidaminococcus_sp_D21	PWY-6284: superpathway of unsaturated fatty acids biosynthesis (E. coli)	-0.0609
Acidaminococcus_sp_D21	PWY-5971: palmitate biosynthesis II (bacteria and plants)	-0.0096
Acidaminococcus_sp_D21	PWY-5030: L-histidine degradation III	-0.0204
Acidaminococcus_sp_D21	PWY-6285: superpathway of fatty acids biosynthesis (E. coli)	0.0036
Acidaminococcus_sp_D21	PWY-241: C4 photosynthetic carbon assimilation cycle, NADP-ME type	-0.0865
Acidaminococcus_sp_D21	ENTBACSYN-PWY: enterobactin biosynthesis	-0.0593
Acidaminococcus_sp_D21	PWY-6282: palmitoleate biosynthesis I (from (5Z)-dodec-5-enoate)	0.0296
Acidaminococcus_sp_D21	BIOTIN-BIOSYNTHESIS-PWY: biotin biosynthesis I	-0.0537
Acidaminococcus_sp_D21	FASYN-ELONG-PWY: fatty acid elongation -- saturated	-0.0871
Acidaminococcus_sp_D21	PWY-1861: formaldehyde assimilation II (RuMP Cycle)	0.0022
Acidaminococcus_sp_D21	CITRULBIO-PWY: L-citrulline biosynthesis	0.0189
Acidaminococcus_sp_D21	PWYG-321: mycolate biosynthesis	-0.0075
Acidaminococcus_sp_D21	PWY-7664: oleate biosynthesis IV (anaerobic)	-0.068
Acidaminococcus_sp_D21	PWY-6519: 8-amino-7-oxononanoate biosynthesis I	-0.023
Acidaminococcus_sp_D21	PWY-4984: urea cycle	0.0891
Acidaminococcus_sp_D21	P461-PWY: hexitol fermentation to lactate, formate, ethanol and acetate	0.0084
Acidaminococcus_sp_D21	PWY0-862: (5Z)-dodec-5-enoate biosynthesis	-0.0436
Acidaminococcus_sp_D21	PWY-7456: mannan degradation	0.0667
Acidaminococcus_sp_D21	HISDEG-PWY: L-histidine degradation I	-0.0251
Acidaminococcus_sp_D21	PWY-5918: superpathay of heme biosynthesis from glutamate	0.0672
Acidaminococcus_sp_D21	PWY-5863: superpathway of phylloquinol biosynthesis	-0.0129
Acidaminococcus_sp_D21	FASYN-INITIAL-PWY: superpathway of fatty acid biosynthesis initiation (E. coli)	-0.0728
Acidaminococcus_sp_D21	P122-PWY: heterolactic fermentation	0.0229
Acidaminococcus_sp_D21	PWY-6892: thiazole biosynthesis I (E. coli)	-0.0371
Acidaminococcus_sp_D21	PWY-7388: octanoyl-[acyl-carrier protein] biosynthesis (mitochondria, yeast)	-0.0664
Acidaminococcus_sp_D21	PWY-6895: superpathway of thiamin diphosphate biosynthesis II	-0.0508
Acidaminococcus_sp_D21	PWY-821: superpathway of sulfur amino acid biosynthesis (Saccharomyces cerevisiae)	-0.0271
Acidaminococcus_sp_D21	PWY-7210: pyrimidine deoxyribonucleotides biosynthesis from CTP	-0.0734
Acidaminococcus_sp_D21	PWY0-1479: tRNA processing	-0.0128
Acidaminococcus_sp_D21	PWY-5791: 1,4-dihydroxy-2-naphthoate biosynthesis II (plants)	-0.0887
Acidaminococcus_sp_D21	PWY-5837: 1,4-dihydroxy-2-naphthoate biosynthesis I	0.0692
Acidaminococcus_sp_D21	SO4ASSIM-PWY: sulfate reduction I (assimilatory)	0.0524
Acidaminococcus_sp_D21	FUC-RHAMCAT-PWY: superpathway of fucose and rhamnose degradation	-0.0841
Acidaminococcus_sp_D21	NAGLIPASYN-PWY: lipid IVA biosynthesis	-0.0025
Acidaminococcus_sp_D21	PWY-5173: superpathway of acetyl-CoA biosynthesis	-0.0456
Acidaminococcus_sp_D21	PWY4LZ-257: superpathway of fermentation (Chlamydomonas reinhardtii)	0.0113
Acidaminococcus_sp_D21	P23-PWY: reductive TCA cycle I	0.0851
Acidaminococcus_sp_D21	PWY-922: mevalonate pathway I	0.0007
"FAO-PWY: fatty acid &beta;-oxidation I"	Acidaminococcus_sp_D21	0.0417
Acidaminococcus_sp_D21	PWY-7198: pyrimidine deoxyribonucleotides de novo biosynthesis IV	0.0293
Acidaminococcus_sp_D21	PWY-5676: acetyl-CoA fermentation to butanoate II	0.023
Acidaminococcus_sp_D21	REDCITCYC: TCA cycle VIII (helicobacter)	-0.0302
Acidaminococcus_sp_D21	PWY-5838: superpathway of menaquinol-8 biosynthesis I	-0.0398
Acidaminococcus_sp_D21	PWY-5083: NAD/NADH phosphorylation and dephosphorylation	-0.0014
Acidaminococcus_sp_D21	P161-PWY: acetylene degradation	0.0287
Acidaminococcus_sp_D21	RUMP-PWY: formaldehyde oxidation I	0.0125
Acidaminococcus_sp_D21	GLUDEG-I-PWY: GABA shunt	0.0161
Acidaminococcus_sp_D21	PWY-5022: 4-aminobutanoate degradation V	0.0533
Acidaminococcus_sp_D21	TEICHOICACID-PWY: teichoic acid (poly-glycerol) biosynthesis	0.0056
Acidaminococcus_sp_D21	P108-PWY: pyruvate fermentation to propanoate I	-0.0898
Acidaminococcus_sp_D21	PWY-7204: pyridoxal 5'-phosphate salvage II (plants)	-0.0146
Acidaminococcus_sp_D21	GLYCOLYSIS-TCA-GLYOX-BYPASS: superpathway of glycolysis, pyruvate dehydrogenase, TCA, and glyoxylate bypass	-0.011
Acidaminococcus_sp_D21	P105-PWY: TCA cycle IV (2-oxoglutarate decarboxylase)	-0.0858
Acidaminococcus_sp_D21	HEME-BIOSYNTHESIS-II: heme biosynthesis I (aerobic)	-0.1312
Acidaminococcus_sp_D21	KETOGLUCONMET-PWY: ketogluconate metabolism	-0.039
Acidaminococcus_sp_D21	P162-PWY: L-glutamate degradation V (via hydroxyglutarate)	0.1025
Acidaminococcus_sp_D21	PWY-7209: superpathway of pyrimidine ribonucleosides degradation	-0.0388
Acidaminococcus_sp_D21	NAD-BIOSYNTHESIS-II: NAD salvage pathway II	-0.021
Acidaminococcus_sp_D21	PWY-5861: superpathway of demethylmenaquinol-8 biosynthesis	0.0142
Acidaminococcus_sp_D21	PWY-7013: L-1,2-propanediol degradation	-0.0639
Acidaminococcus_sp_D21	PWY-7392: taxadiene biosynthesis (engineered)	0.0251
"PWY-5136: fatty acid &beta;-oxidation II (peroxisome)"	Acidaminococcus_sp_D21	-0.0742
Acidaminococcus_sp_D21	PWY-4702: phytate degradation I	0.0584
Acidaminococcus_sp_D21	PPGPPMET-PWY: ppGpp biosynthesis	0.0325
Acidaminococcus_sp_D21	GLUCOSE1PMETAB-PWY: glucose and glucose-1-phosphate degradation	0.0075
"PWY0-1241: ADP-L-glycero-&beta;-D-manno-heptose biosynthesis"	Acidaminococcus_sp_D21	0.016
Acidaminococcus_sp_D21	PWY-5464: superpathway of cytosolic glycolysis (plants), pyruvate dehydrogenase and TCA cycle	-0.0717
Acidaminococcus_sp_D21	PWY-7235: superpathway of ubiquinol-6 biosynthesis (eukaryotic)	0.0468
Acidaminococcus_sp_D21	PWY-6263: superpathway of menaquinol-8 biosynthesis II	-0.0422
Acidaminococcus_sp_D21	TCA-GLYOX-BYPASS: superpathway of glyoxylate bypass and TCA	-0.1445
Acidaminococcus_sp_D21	PWY-7269: NAD/NADP-NADH/NADPH mitochondrial interconversion (yeast)	-0.0236
Acidaminococcus_sp_D21	PWY-5723: Rubisco shunt	0.0725
"PWY-4041: &gamma;-glutamyl cycle"	Acidaminococcus_sp_D21	0.0832
Acidaminococcus_sp_D21	PWY-5910: superpathway of geranylgeranyldiphosphate biosynthesis I (via mevalonate)	0.0156
Acidaminococcus_sp_D21	PWY-561: superpathway of glyoxylate cycle and fatty acid degradation	-0.0771
Acidaminococcus_sp_D21	PWY-7254: TCA cycle VII (acetate-producers)	0.0159
Acidaminococcus_sp_D21	PWY0-1533: methylphosphonate degradation I	0.0118
Acidaminococcus_sp_D21	PWY-6590: superpathway of Clostridium acetobutylicum acidogenic fermentation	0.0242
Acidaminococcus_sp_D21	GLYOXYLATE-BYPASS: glyoxylate cycle	-0.0081
Acidaminococcus_sp_D21	PWY-6531: mannitol cycle	-0.0698
Acidaminococcus_sp_D21	GLYCOCAT-PWY: glycogen degradation I (bacterial)	0.0034
Acidaminococcus_sp_D21	PWY66-398: TCA cycle III (animals)	-0.119
Acidaminococcus_sp_D21	PWY-6891: thiazole biosynthesis II (Bacillus)	-0.1059
Acidaminococcus_sp_D21	PWY-5855: ubiquinol-7 biosynthesis (prokaryotic)	-0.0516
Acidaminococcus_sp_D21	PWY-5856: ubiquinol-9 biosynthesis (prokaryotic)	-0.0144
Acidaminococcus_sp_D21	PWY-5857: ubiquinol-10 biosynthesis (prokaryotic)	0.0162
Acidaminococcus_sp_D21	PWY-6708: ubiquinol-8 biosynthesis (prokaryotic)	0.0723
Acidaminococcus_sp_D21	CENTFERM-PWY: pyruvate fermentation to butanoate	0.0346
Acidaminococcus_sp_D21	PWY0-1415: superpathway of heme biosynthesis from uroporphyrinogen-III	0.03
Acidaminococcus_sp_D21	PWY-6549: L-glutamine biosynthesis III	-0.069
Acidaminococcus_sp_D21	POLYISOPRENSYN-PWY: polyisoprenoid biosynthesis (E. coli)	-0.119
Acidaminococcus_sp_D21	GALACTARDEG-PWY: D-galactarate degradation I	-0.0022
Acidaminococcus_sp_D21	GLUCARGALACTSUPER-PWY: superpathway of D-glucarate and D-galactarate degradation	0.0447
Acidaminococcus_sp_D21	P125-PWY: superpathway of (R,R)-butanediol biosynthesis	-0.0213
Acidaminococcus_sp_D21	GLUCARDEG-PWY: D-glucarate degradation I	-0.0206
Acidaminococcus_sp_D21	PWY-7399: methylphosphonate degradation II	0.0618
Acidaminococcus_sp_D21	PWY-5692: allantoin degradation to glyoxylate II	-0.0319
Acidaminococcus_sp_D21	PWY-5705: allantoin degradation to glyoxylate III	-0.0717
Acidaminococcus_sp_D21	URDEGR-PWY: superpathway of allantoin degradation in plants	0.0137
Acidaminococcus_sp_D21	PWY-6859: all-trans-farnesol biosynthesis	0.0
Acidaminococcus_sp_D21	COLANSYN-PWY: colanic acid building blocks biosynthesis	-0.0985
Acidaminococcus_sp_D21	PWY-7315: dTDP-N-acetylthomosamine biosynthesis	0.0132
Acidaminococcus_sp_D21	LPSSYN-PWY: superpathway of lipopolysaccharide biosynthesis	0.0112
Acidaminococcus_sp_D21	PWY-5384: sucrose degradation IV (sucrose phosphorylase)	0.0058
Acidaminococcus_sp_D21	PWY-5920: superpathway of heme biosynthesis from glycine	-0.1337
Acidaminococcus_sp_D21	KDO-NAGLIPASYN-PWY: superpathway of (Kdo)2-lipid A biosynthesis	-0.0434
Acidaminococcus_sp_D21	PWY0-41: allantoin degradation IV (anaerobic)	-0.0395
"PWY-5138: unsaturated, even numbered fatty acid &beta;-oxidation"	Acidaminococcus_sp_D21	0.054
Acidaminococcus_sp_D21	PWY-7323: superpathway of GDP-mannose-derived O-antigen building blocks biosynthesis	-0.095
Acidaminococcus_sp_D21	PWY-7328: superpathway of UDP-glucose-derived O-antigen building blocks biosynthesis	0.0253
AST-PWY: L-arginine degradation II (AST pathway)	Acidaminococcus_sp_D21	0.0181
Acidaminococcus_sp_D21	PWY-6823: molybdenum cofactor biosynthesis	-0.0131
Acidaminococcus_sp_D21	METHGLYUT-PWY: superpathway of methylglyoxal degradation	0.0004
Acidaminococcus_sp_D21	PWY-6731: starch degradation III	-0.0591
Acidaminococcus_sp_D21	PWY0-1338: polymyxin resistance	0.0898
Acidaminococcus_sp_D21	PWY-2723: trehalose degradation V	0.0506
Acidaminococcus_sp_D21	PWY-7371: 1,4-dihydroxy-6-naphthoate biosynthesis II	-0.0645
Acidaminococcus_sp_D21	P124-PWY: Bifidobacterium shunt	-0.0098
Acidaminococcus_sp_D21	PWY-5005: biotin biosynthesis II	-0.0451
ARGORNPROST-PWY: arginine, ornithine and proline interconversion	Acidaminococcus_sp_D21	0.0499
Acidaminococcus_sp_D21	PWY-7389: superpathway of anaerobic energy metabolism (invertebrates)	-0.0928
Acidaminococcus_sp_D21	PWY-7384: anaerobic energy metabolism (invertebrates, mitochondrial)	0.1217
Acidaminococcus_sp_D21	PWY-7039: phosphatidate metabolism, as a signaling molecule	0.0166
Acidaminococcus_sp_D21	PWY-5505: L-glutamate and L-glutamine biosynthesis	-0.0159
Acidaminococcus_sp_D21	PWY490-3: nitrate reduction VI (assimilatory)	-0.14
Acidaminococcus_sp_D21	PWY-5656: mannosylglycerate biosynthesis I	-0.1097
Acidaminococcus_sp_D21	METHANOGENESIS-PWY: methanogenesis from H2 and CO2	0.0565
Acidaminococcus_sp_D21	PWY-6167: flavin biosynthesis II (archaea)	-0.0204
Acidaminococcus_sp_D21	PWY-5198: factor 420 biosynthesis	-0.0907
Acidaminococcus_sp_D21	PWY-7286: 7-(3-amino-3-carboxypropyl)-wyosine biosynthesis	-0.0068
Acidaminococcus_sp_D21	PWY-6629: superpathway of L-tryptophan biosynthesis	0.0201
Acidaminococcus_sp_D21	PWY-5088: L-glutamate degradation VIII (to propanoate)	-0.0845
Acidaminococcus_sp_D21	PWY-6165: chorismate biosynthesis II (archaea)	-0.0349
Acidaminococcus_sp_D21	ORNDEG-PWY: superpathway of ornithine degradation	0.0645
Acidaminococcus_sp_D21	PWY-5004: superpathway of L-citrulline metabolism	0.018
Acidaminococcus_sp_D21	PWY-6803: phosphatidylcholine acyl editing	0.0127
Acidaminococcus_sp_D21	PWY-7391: isoprene biosynthesis II (engineered)	0.0567
Acidaminococcus_sp_D21	PWY-6174: mevalonate pathway II (archaea)	-0.1244
Acidaminococcus_sp_D21	PWY-7409: phospholipid remodeling (phosphatidylethanolamine, yeast)	0.0443
ARGDEG-PWY: superpathway of L-arginine, putrescine, and 4-aminobutanoate degradation	Acidaminococcus_sp_D21	-0.0604
Acidaminococcus_sp_D21	ORNARGDEG-PWY: superpathway of L-arginine and L-ornithine degradation	-0.0367
Acidaminococcus_sp_D21	PWY-3781: aerobic respiration I (cytochrome c)	0.0258
AEROBACTINSYN-PWY: aerobactin biosynthesis	Acidaminococcus_sp_D21	-0.0676
Acidaminococcus_sp_D21	PWY0-1277: 3-phenylpropanoate and 3-(3-hydroxyphenyl)propanoate degradation	0.0517
Acidaminococcus_sp_D21	UBISYN-PWY: superpathway of ubiquinol-8 biosynthesis (prokaryotic)	-0.031
Acidaminococcus_sp_D21	PWY-7279: aerobic respiration II (cytochrome c) (yeast)	-0.0117
Acidaminococcus_sp_D21	ECASYN-PWY: enterobacterial common antigen biosynthesis	-0.018
Acidaminococcus_sp_D21	PWY1F-823: leucopelargonidin and leucocyanidin biosynthesis	-0.0266
Acidaminococcus_sp_D21	HCAMHPDEG-PWY: 3-phenylpropanoate and 3-(3-hydroxyphenyl)propanoate degradation to 2-oxopent-4-enoate	0.0187
Acidaminococcus_sp_D21	PWY-6690: cinnamate and 3-hydroxycinnamate degradation to 2-oxopent-4-enoate	-0.0338
Acidaminococcus_sp_D21	PWY1G-0: mycothiol biosynthesis	0.0487
Acidaminococcus_sp_D21	GLYCOL-GLYOXDEG-PWY: superpathway of glycol metabolism and degradation	0.1273
Acidaminococcus_sp_D21	PWY-4722: creatinine degradation II	-0.0481
Acidaminococcus_sp_D21	P163-PWY: L-lysine fermentation to acetate and butanoate	-0.0456
Acidaminococcus_sp_D21	PWY-5845: superpathway of menaquinol-9 biosynthesis	0.047
Acidaminococcus_sp_D21	PWY-5850: superpathway of menaquinol-6 biosynthesis I	0.0734
Acidaminococcus_sp_D21	PWY-5896: superpathway of menaquinol-10 biosynthesis	-0.0183
Acidaminococcus_sp_D21	PWY-5860: superpathway of demethylmenaquinol-6 biosynthesis I	-0.065
Acidaminococcus_sp_D21	PWY-5862: superpathway of demethylmenaquinol-9 biosynthesis	0.0907
Acidaminococcus_sp_D21	PWY-7446: sulfoglycolysis	0.057
Acidaminococcus_sp_D21	PWY-5415: catechol degradation I (meta-cleavage pathway)	-0.0884
Acidaminococcus_sp_D21	P562-PWY: myo-inositol degradation I	-0.0276
Acidaminococcus_sp_D21	PWY-6138: CMP-N-acetylneuraminate biosynthesis I (eukaryotes)	-0.0647
Acidaminococcus_sp_D21	PWY-622: starch biosynthesis	-0.0107
Acidaminococcus_sp_D21	P261-PWY: coenzyme M biosynthesis I	0.0136
Acidaminococcus_sp_D21	PWY-6467: Kdo transfer to lipid IVA III (Chlamydia)	-0.0607
Acidaminococcus_sp_D21	PWY-6396: superpathway of 2,3-butanediol biosynthesis	-0.0157
Acidaminococcus_sp_D21	PWY66-389: phytol degradation	0.0715
Acidaminococcus_sp_D21	VALDEG-PWY: L-valine degradation I	0.002
Acidaminococcus_sp_D21	P221-PWY: octane oxidation	-0.0049
Acidaminococcus_sp_D21	PWY-5675: nitrate reduction V (assimilatory)	-0.0022
Acidaminococcus_sp_D21	PWY-6313: serotonin degradation	0.0167
Acidaminococcus_sp_D21	PWY-6307: L-tryptophan degradation X (mammalian, via tryptamine)	0.0118
3-HYDROXYPHENYLACETATE-DEGRADATION-PWY: 4-hydroxyphenylacetate degradation	Acidaminococcus_sp_D21	0.009
Acidaminococcus_sp_D21	PWY-7431: aromatic biogenic amine degradation (bacteria)	-0.082
Acidaminococcus_sp_D21	PWY0-42: 2-methylcitrate cycle I	-0.0225
Acidaminococcus_sp_D21	PWY-5747: 2-methylcitrate cycle II	0.0164
Acidaminococcus_sp_D21	PROTOCATECHUATE-ORTHO-CLEAVAGE-PWY: protocatechuate degradation II (ortho-cleavage pathway)	-0.0502
ALL-CHORISMATE-PWY: superpathway of chorismate metabolism	Acidaminococcus_sp_D21	-0.0753
Acidaminococcus_sp_D21	PWY-7294: xylose degradation IV	0.023
Acidaminococcus_sp_D21	PWY-6145: superpathway of sialic acids and CMP-sialic acids biosynthesis	-0.104
Acidaminococcus_sp_D21	PWY0-321: phenylacetate degradation I (aerobic)	-0.0321
Acidaminococcus_sp_D21	PWY-7200: superpathway of pyrimidine deoxyribonucleoside salvage	0.0476
Acidaminococcus_sp_D21	PWY-101: photosynthesis light reactions	-0.1128
Acidaminococcus_sp_D21	PWY-6785: hydrogen production VIII	-0.0728
Acidaminococcus_sp_D21	PWY-6309: L-tryptophan degradation XI (mammalian, via kynurenine)	-0.0105
Acidaminococcus_sp_D21	PWY-5044: purine nucleotides degradation I (plants)	-0.0276
Acidaminococcus_sp_D21	PWY-6596: adenosine nucleotides degradation I	-0.0306
Acidaminococcus_sp_D21	PWY-5028: L-histidine degradation II	-0.0606
Acidaminococcus_sp_D21	PWY-6435: 4-hydroxybenzoate biosynthesis V	-0.0708
7ALPHADEHYDROX-PWY: cholate degradation (bacteria, anaerobic)	Acidaminococcus_sp_D21	0.0977
"PWY-6470: peptidoglycan biosynthesis V (&beta;-lactam resistance)"	Acidaminococcus_sp_D21	0.0005
Acidaminococcus_sp_D21	PWY-5180: toluene degradation I (aerobic) (via o-cresol)	-0.0083
Acidaminococcus_sp_D21	PWY-5182: toluene degradation II (aerobic) (via 4-methylcatechol)	0.0708
Acidaminococcus_sp_D21	PWY-7528: L-methionine salvage cycle I (bacteria and plants)	-0.0098
Acidaminococcus_sp_D21	PWY-7527: L-methionine salvage cycle III	0.0676
"PWY-4361: S-methyl-5-thio-&alpha;-D-ribose 1-phosphate degradation"	Acidaminococcus_sp_D21	0.0249
Acidaminococcus_sp_D21	PWY-7374: 1,4-dihydroxy-6-naphthoate biosynthesis I	0.0103
Acidaminococcus_sp_D21	PWY0-881: superpathway of fatty acid biosynthesis I (E. coli)	0.0072
Acidaminococcus_sp_D21	PWY-3801: sucrose degradation II (sucrose synthase)	0.01
Acidaminococcus_sp_D21	PWY-7345: superpathway of anaerobic sucrose degradation	0.0488
Acidaminococcus_sp_D21	PWY-7373: superpathway of demethylmenaquinol-6 biosynthesis II	-0.0826
Acidaminococcus_sp_D21	PWY-7268: NAD/NADP-NADH/NADPH cytosolic interconversion (yeast)	-0.0656
"PWY66-391: fatty acid &beta;-oxidation VI (peroxisome)"	Acidaminococcus_sp_D21	-0.1038
Acidaminococcus_sp_D21	PWY-7118: chitin degradation to ethanol	-0.0264
Acidaminococcus_sp_D21	PWY-7385: 1,3-propanediol biosynthesis (engineered)	-0.0015
"PWY-7288: fatty acid &beta;-oxidation (peroxisome, yeast)"	Acidaminococcus_sp_D21	0.0935
Acidaminococcus_sp_D21	UDPNACETYLGALSYN-PWY: UDP-N-acetyl-D-glucosamine biosynthesis II	-0.0112
Acidaminococcus_sp_D21	PWY-7411: superpathway of phosphatidate biosynthesis (yeast)	-0.099
Acidaminococcus_sp_D21	LIPASYN-PWY: phospholipases	0.1287
Acidaminococcus_sp_D21	PWY-6318: L-phenylalanine degradation IV (mammalian, via side chain)	-0.0581
Acidaminococcus_sp_D21	PWY66-367: ketogenesis	-0.0739
Acidaminococcus_sp_D21	LEU-DEG2-PWY: L-leucine degradation I	-0.0097
Acidaminococcus_sp_D21	PWY-5871: ubiquinol-9 biosynthesis (eukaryotic)	0.0179
Acidaminococcus_sp_D21	PWY-5873: ubiquinol-7 biosynthesis (eukaryotic)	0.0978
Acidaminococcus_sp_D21	PWY3O-19: ubiquinol-6 biosynthesis from 4-hydroxybenzoate (eukaryotic)	0.0172
Acidaminococcus_sp_D21	PWY-6281: L-selenocysteine biosynthesis II (archaea and eukaryotes)	0.0163
Acidaminococcus_sp_D21	PWY-2201: folate transformations I	0.1417
Acidaminococcus_sp_D21	PWY-7245: superpathway NAD/NADP - NADH/NADPH interconversion (yeast)	-0.0488
Acidaminococcus_sp_D21	PWY66-375: leukotriene biosynthesis	0.1258
Acidaminococcus_sp_D21	PWY-5381: pyridine nucleotide cycling (plants)	0.0927
Acidaminococcus_sp_D21	PWY-5067: glycogen biosynthesis II (from UDP-D-Glucose)	0.0269
Acidaminococcus_sp_D21	PWY-5514: UDP-N-acetyl-D-galactosamine biosynthesis II	0.021
Acidaminococcus_sp_D21	PWY-5870: ubiquinol-8 biosynthesis (eukaryotic)	0.0576
Acidaminococcus_sp_D21	PWY-5872: ubiquinol-10 biosynthesis (eukaryotic)	0.0622
"PWY66-388: fatty acid &alpha;-oxidation III"	Acidaminococcus_sp_D21	0.0022
Acidaminococcus_sp_D21	PWY-3502: superpathway of NAD biosynthesis in eukaryotes	-0.0113
Acidaminococcus_sp_D21	NADSYN-PWY: NAD biosynthesis II (from tryptophan)	-0.0038
ALLANTOINDEG-PWY: superpathway of allantoin degradation in yeast	Acidaminococcus_sp_D21	-0.0131
Acidaminococcus_sp_D21	PWY-7546: diphthamide biosynthesis (eukaryotes)	-0.0045
Acidaminococcus_sp_D21	PWY-5079: L-phenylalanine degradation III	-0.0158
Acidaminococcus_sp_D21	SPHINGOLIPID-SYN-PWY: sphingolipid biosynthesis (yeast)	0.0462
Acidaminococcus_sp_D21	PWY-5651: L-tryptophan degradation to 2-amino-3-carboxymuconate semialdehyde	0.026
Acidaminococcus_sp_D21	PWY-7283: wybutosine biosynthesis	0.0131
Acidaminococcus_sp_D21	PWY-5509: adenosylcobalamin biosynthesis from cobyrinate a,c-diamide I	-0.0255
Acidaminococcus_sp_D21	PWY-5677: succinate fermentation to butanoate	0.0314
Acidaminococcus_unclassified	Actinobacillus_unclassified	0.0611
Acidaminococcus_unclassified	Actinomyces_graevenitzii	-0.0283
Acidaminococcus_unclassified	Actinomyces_johnsonii	-0.0261
Acidaminococcus_unclassified	Actinomyces_massiliensis	-0.021
Acidaminococcus_unclassified	Actinomyces_naeslundii	0.0399
Acidaminococcus_unclassified	Actinomyces_odontolyticus	-0.0078
Acidaminococcus_unclassified	Actinomyces_oris	-0.0547
Acidaminococcus_unclassified	Actinomyces_turicensis	-0.029
Acidaminococcus_unclassified	Actinomyces_viscosus	0.0791
Acidaminococcus_unclassified	Adlercreutzia_equolifaciens	-0.0801
Acidaminococcus_unclassified	Akkermansia_muciniphila	0.0383
Acidaminococcus_unclassified	Alistipes_finegoldii	-0.0924
Acidaminococcus_unclassified	Alistipes_indistinctus	-0.084
Acidaminococcus_unclassified	Alistipes_onderdonkii	-0.0245
Acidaminococcus_unclassified	Alistipes_putredinis	0.0676
Acidaminococcus_unclassified	Alistipes_senegalensis	0.0107
Acidaminococcus_unclassified	Alistipes_shahii	0.0238
Acidaminococcus_unclassified	Alistipes_sp_AP11	-0.0845
Acidaminococcus_unclassified	Alistipes_sp_HGB5	-0.0585
Acidaminococcus_unclassified	Alistipes_unclassified	0.0057
Acidaminococcus_unclassified	Anaerostipes_caccae	-0.1158
Acidaminococcus_unclassified	Anaerostipes_hadrus	-0.0479
Acidaminococcus_unclassified	Anaerostipes_unclassified	-0.0999
Acidaminococcus_unclassified	Anaerotruncus_colihominis	-0.0636
Acidaminococcus_unclassified	Anaerotruncus_unclassified	-0.0003
Acidaminococcus_unclassified	Arthrospira_maxima	0.0426
Acidaminococcus_unclassified	Arthrospira_unclassified	-0.03
Acidaminococcus_unclassified	Atopobium_parvulum	-0.01
Acidaminococcus_unclassified	Atopobium_sp_ICM58	0.0309
Acidaminococcus_unclassified	Bacillus_subtilis	0.0032
Acidaminococcus_unclassified	Bacteroidales_bacterium_ph8	-0.0357
Acidaminococcus_unclassified	Bacteroides_caccae	0.055
Acidaminococcus_unclassified	Bacteroides_cellulosilyticus	0.0929
Acidaminococcus_unclassified	Bacteroides_clarus	-0.0022
Acidaminococcus_unclassified	Bacteroides_coprocola	0.0192
Acidaminococcus_unclassified	Bacteroides_dorei	0.0417
Acidaminococcus_unclassified	Bacteroides_eggerthii	0.0119
Acidaminococcus_unclassified	Bacteroides_faecis	-0.0294
Acidaminococcus_unclassified	Bacteroides_finegoldii	-0.0759
Acidaminococcus_unclassified	Bacteroides_fragilis	-0.0317
Acidaminococcus_unclassified	Bacteroides_intestinalis	-0.0779
Acidaminococcus_unclassified	Bacteroides_massiliensis	0.0472
Acidaminococcus_unclassified	Bacteroides_nordii	0.0029
Acidaminococcus_unclassified	Bacteroides_ovatus	0.0193
Acidaminococcus_unclassified	Bacteroides_pectinophilus	-0.1012
Acidaminococcus_unclassified	Bacteroides_plebeius	-0.007
Acidaminococcus_unclassified	Bacteroides_salyersiae	-0.0388
Acidaminococcus_unclassified	Bacteroides_sp_4_3_47FAA	-0.0305
Acidaminococcus_unclassified	Bacteroides_stercoris	-0.009
Acidaminococcus_unclassified	Bacteroides_thetaiotaomicron	-0.0139
Acidaminococcus_unclassified	Bacteroides_uniformis	0.0113
Acidaminococcus_unclassified	Bacteroides_vulgatus	-0.0253
Acidaminococcus_unclassified	Bacteroides_xylanisolvens	0.0538
Acidaminococcus_unclassified	Barnesiella_intestinihominis	-0.0192
Acidaminococcus_unclassified	Bifidobacterium_adolescentis	0.0093
Acidaminococcus_unclassified	Bifidobacterium_animalis	-0.0837
Acidaminococcus_unclassified	Bifidobacterium_bifidum	-0.0712
Acidaminococcus_unclassified	Bifidobacterium_breve	-0.006
Acidaminococcus_unclassified	Bifidobacterium_catenulatum	-0.028
Acidaminococcus_unclassified	Bifidobacterium_dentium	-0.0544
Acidaminococcus_unclassified	Bifidobacterium_longum	0.0123
Acidaminococcus_unclassified	Bifidobacterium_pseudocatenulatum	0.1175
Acidaminococcus_unclassified	Bilophila_unclassified	-0.1027
Acidaminococcus_unclassified	Bilophila_wadsworthia	-0.0107
Acidaminococcus_unclassified	Blautia_hydrogenotrophica	-0.0947
Acidaminococcus_unclassified	Blautia_producta	-0.0402
Acidaminococcus_unclassified	Brachyspira_unclassified	-0.0176
Acidaminococcus_unclassified	Burkholderia_unclassified	0.0372
Acidaminococcus_unclassified	Burkholderiales_bacterium_1_1_47	-0.0133
Acidaminococcus_unclassified	Butyricicoccus_pullicaecorum	-0.1188
Acidaminococcus_unclassified	Butyricimonas_synergistica	-0.0627
Acidaminococcus_unclassified	Butyrivibrio_crossotus	-0.145
Acidaminococcus_unclassified	Butyrivibrio_unclassified	0.0622
Acidaminococcus_unclassified	C2likevirus_unclassified	-0.0565
Acidaminococcus_unclassified	Catenibacterium_mitsuokai	-0.037
Acidaminococcus_unclassified	Citrobacter_koseri	0.0069
Acidaminococcus_unclassified	Citrobacter_unclassified	-0.0042
Acidaminococcus_unclassified	Clostridiaceae_bacterium_JC118	0.0023
Acidaminococcus_unclassified	Clostridiales_bacterium_1_7_47FAA	0.0005
Acidaminococcus_unclassified	Clostridium_asparagiforme	-0.0411
Acidaminococcus_unclassified	Clostridium_bartlettii	0.0446
Acidaminococcus_unclassified	Clostridium_bolteae	0.0522
Acidaminococcus_unclassified	Clostridium_celatum	-0.0245
Acidaminococcus_unclassified	Clostridium_citroniae	-0.0
Acidaminococcus_unclassified	Clostridium_clostridioforme	0.1145
Acidaminococcus_unclassified	Clostridium_hathewayi	0.0287
Acidaminococcus_unclassified	Clostridium_innocuum	-0.0544
Acidaminococcus_unclassified	Clostridium_leptum	0.0461
Acidaminococcus_unclassified	Clostridium_nexile	0.0015
Acidaminococcus_unclassified	Clostridium_ramosum	-0.043
Acidaminococcus_unclassified	Clostridium_scindens	0.0526
Acidaminococcus_unclassified	Clostridium_sp_ATCC_BAA_442	0.017
Acidaminococcus_unclassified	Clostridium_sp_L2_50	0.0465
Acidaminococcus_unclassified	Clostridium_symbiosum	-0.0236
Acidaminococcus_unclassified	Collinsella_aerofaciens	-0.0303
Acidaminococcus_unclassified	Collinsella_unclassified	0.0017
Acidaminococcus_unclassified	Comamonas_unclassified	0.0232
Acidaminococcus_unclassified	Coprobacillus_unclassified	-0.0256
Acidaminococcus_unclassified	Coprobacter_fastidiosus	-0.0147
Acidaminococcus_unclassified	Coprococcus_catus	0.0331
Acidaminococcus_unclassified	Coprococcus_comes	-0.005
Acidaminococcus_unclassified	Coprococcus_eutactus	-0.0868
Acidaminococcus_unclassified	Coprococcus_sp_ART55_1	-0.0523
Acidaminococcus_unclassified	Corynebacterium_amycolatum	-0.0693
Acidaminococcus_unclassified	Corynebacterium_aurimucosum	-0.1017
Acidaminococcus_unclassified	Corynebacterium_durum	0.0439
Acidaminococcus_unclassified	Corynebacterium_jeikeium	-0.0091
Acidaminococcus_unclassified	Desulfovibrio_desulfuricans	0.0282
Acidaminococcus_unclassified	Desulfovibrio_piger	-0.0213
Acidaminococcus_unclassified	Dialister_invisus	-0.0867
Acidaminococcus_unclassified	Dialister_succinatiphilus	-0.0099
Acidaminococcus_unclassified	Dorea_formicigenerans	0.0047
Acidaminococcus_unclassified	Dorea_longicatena	0.1448
Acidaminococcus_unclassified	Dorea_unclassified	-0.0224
Acidaminococcus_unclassified	Eggerthella_lenta	0.0847
Acidaminococcus_unclassified	Eggerthella_sp_1_3_56FAA	-0.0024
Acidaminococcus_unclassified	Eggerthella_unclassified	-0.0208
Acidaminococcus_unclassified	Enterobacter_aerogenes	-0.0302
Acidaminococcus_unclassified	Enterobacter_cloacae	0.0014
Acidaminococcus_unclassified	Enterococcus_casseliflavus	-0.079
Acidaminococcus_unclassified	Enterococcus_durans	-0.0786
Acidaminococcus_unclassified	Enterococcus_faecium	0.0249
Acidaminococcus_unclassified	Erysipelotrichaceae_bacterium_21_3	-0.0776
Acidaminococcus_unclassified	Erysipelotrichaceae_bacterium_2_2_44A	-0.016
Acidaminococcus_unclassified	Erysipelotrichaceae_bacterium_3_1_53	-0.0403
Acidaminococcus_unclassified	Erysipelotrichaceae_bacterium_5_2_54FAA	-0.0476
Acidaminococcus_unclassified	Erysipelotrichaceae_bacterium_6_1_45	0.0844
Acidaminococcus_unclassified	Escherichia_coli	0.0024
Acidaminococcus_unclassified	Escherichia_unclassified	-0.0103
Acidaminococcus_unclassified	Eubacterium_biforme	0.1198
Acidaminococcus_unclassified	Eubacterium_brachy	-0.0644
Acidaminococcus_unclassified	Eubacterium_cylindroides	0.0088
Acidaminococcus_unclassified	Eubacterium_dolichum	-0.039
Acidaminococcus_unclassified	Eubacterium_eligens	-0.0855
Acidaminococcus_unclassified	Eubacterium_hallii	-0.0376
Acidaminococcus_unclassified	Eubacterium_limosum	-0.0436
Acidaminococcus_unclassified	Eubacterium_ramulus	-0.0259
Acidaminococcus_unclassified	Eubacterium_rectale	-0.0103
Acidaminococcus_unclassified	Eubacterium_siraeum	0.0371
Acidaminococcus_unclassified	Eubacterium_sp_3_1_31	0.0068
Acidaminococcus_unclassified	Eubacterium_ventriosum	0.0062
Acidaminococcus_unclassified	Faecalibacterium_prausnitzii	0.0546
Acidaminococcus_unclassified	Finegoldia_magna	-0.0313
Acidaminococcus_unclassified	Flavonifractor_plautii	0.0039
Acidaminococcus_unclassified	Gemella_unclassified	0.0466
Acidaminococcus_unclassified	Gordonibacter_pamelaeae	-0.0853
Acidaminococcus_unclassified	Granulicatella_adiacens	0.0313
Acidaminococcus_unclassified	Granulicatella_unclassified	0.0742
Acidaminococcus_unclassified	Haemophilus_parainfluenzae	-0.0291
Acidaminococcus_unclassified	Haemophilus_pittmaniae	-0.067
Acidaminococcus_unclassified	Haemophilus_sputorum	0.0578
Acidaminococcus_unclassified	Holdemania_filiformis	-0.0295
Acidaminococcus_unclassified	Holdemania_unclassified	0.0427
Acidaminococcus_unclassified	Klebsiella_oxytoca	-0.1125
Acidaminococcus_unclassified	Klebsiella_pneumoniae	-0.086
Acidaminococcus_unclassified	Klebsiella_unclassified	-0.0095
Acidaminococcus_unclassified	Lachnospiraceae_bacterium_1_1_57FAA	-0.0943
Acidaminococcus_unclassified	Lachnospiraceae_bacterium_1_4_56FAA	-0.0845
Acidaminococcus_unclassified	Lachnospiraceae_bacterium_2_1_58FAA	-0.0322
Acidaminococcus_unclassified	Lachnospiraceae_bacterium_3_1_46FAA	0.024
Acidaminococcus_unclassified	Lachnospiraceae_bacterium_3_1_57FAA_CT1	-0.0184
Acidaminococcus_unclassified	Lachnospiraceae_bacterium_5_1_57FAA	-0.0652
Acidaminococcus_unclassified	Lachnospiraceae_bacterium_5_1_63FAA	0.0269
Acidaminococcus_unclassified	Lachnospiraceae_bacterium_7_1_58FAA	0.0789
Acidaminococcus_unclassified	Lachnospiraceae_bacterium_8_1_57FAA	-0.0524
Acidaminococcus_unclassified	Lactobacillus_acidophilus	-0.0697
Acidaminococcus_unclassified	Lactobacillus_casei_paracasei	-0.0817
Acidaminococcus_unclassified	Lactobacillus_curvatus	-0.005
Acidaminococcus_unclassified	Lactobacillus_delbrueckii	-0.0149
Acidaminococcus_unclassified	Lactobacillus_fermentum	0.0227
Acidaminococcus_unclassified	Lactobacillus_plantarum	-0.0208
Acidaminococcus_unclassified	Lactobacillus_reuteri	-0.0088
Acidaminococcus_unclassified	Lactobacillus_rhamnosus	0.0424
Acidaminococcus_unclassified	Lactobacillus_ruminis	-0.0444
Acidaminococcus_unclassified	Lactobacillus_sakei	-0.0076
Acidaminococcus_unclassified	Lactobacillus_sanfranciscensis	0.0258
Acidaminococcus_unclassified	Lactococcus_lactis	0.0438
Acidaminococcus_unclassified	Lactococcus_phage_BM13	-0.08
Acidaminococcus_unclassified	Leuconostoc_carnosum	0.033
Acidaminococcus_unclassified	Leuconostoc_gelidum	0.0483
Acidaminococcus_unclassified	Leuconostoc_lactis	-0.0253
Acidaminococcus_unclassified	Leuconostoc_mesenteroides	0.1066
Acidaminococcus_unclassified	Leuconostoc_unclassified	0.0135
Acidaminococcus_unclassified	Megamonas_hypermegale	0.0509
Acidaminococcus_unclassified	Megamonas_unclassified	0.0243
Acidaminococcus_unclassified	Methanobrevibacter_smithii	0.0015
Acidaminococcus_unclassified	Methanobrevibacter_unclassified	0.015
Acidaminococcus_unclassified	Methanosphaera_stadtmanae	-0.0327
Acidaminococcus_unclassified	Mitsuokella_multacida	-0.0036
Acidaminococcus_unclassified	Mitsuokella_unclassified	-0.0051
Acidaminococcus_unclassified	Odoribacter_splanchnicus	-0.1024
Acidaminococcus_unclassified	Odoribacter_unclassified	0.027
Acidaminococcus_unclassified	Olsenella_unclassified	-0.053
Acidaminococcus_unclassified	Oscillibacter_sp_KLE_1728	-0.0142
Acidaminococcus_unclassified	Oscillibacter_unclassified	-0.0545
Acidaminococcus_unclassified	Other	-0.0815
Acidaminococcus_unclassified	Oxalobacter_formigenes	-0.0573
Acidaminococcus_unclassified	Parabacteroides_distasonis	0.0468
Acidaminococcus_unclassified	Parabacteroides_goldsteinii	0.014
Acidaminococcus_unclassified	Parabacteroides_johnsonii	-0.0574
Acidaminococcus_unclassified	Parabacteroides_merdae	-0.0558
Acidaminococcus_unclassified	Parabacteroides_unclassified	0.0196
Acidaminococcus_unclassified	Paraprevotella_clara	-0.0277
Acidaminococcus_unclassified	Paraprevotella_unclassified	-0.0883
Acidaminococcus_unclassified	Paraprevotella_xylaniphila	0.0426
Acidaminococcus_unclassified	Parasutterella_excrementihominis	-0.0189
Acidaminococcus_unclassified	Pediococcus_pentosaceus	0.031
Acidaminococcus_unclassified	Peptostreptococcaceae_noname_unclassified	-0.0562
Acidaminococcus_unclassified	Peptostreptococcus_anaerobius	0.0251
Acidaminococcus_unclassified	Peptostreptococcus_stomatis	-0.0299
Acidaminococcus_unclassified	Peptostreptococcus_unclassified	0.0632
Acidaminococcus_unclassified	Phascolarctobacterium_succinatutens	-0.082
Acidaminococcus_unclassified	Porphyromonas_asaccharolytica	0.0115
Acidaminococcus_unclassified	Prevotella_bivia	-0.0422
Acidaminococcus_unclassified	Prevotella_copri	0.0546
Acidaminococcus_unclassified	Prevotella_disiens	-0.0034
Acidaminococcus_unclassified	Prevotella_stercorea	0.0743
Acidaminococcus_unclassified	Prevotella_timonensis	-0.0878
Acidaminococcus_unclassified	Propionibacterium_acidipropionici	-0.1213
Acidaminococcus_unclassified	Propionibacterium_freudenreichii	-0.0375
Acidaminococcus_unclassified	Propionibacterium_propionicum	-0.0183
Acidaminococcus_unclassified	Pseudoflavonifractor_capillosus	0.0408
Acidaminococcus_unclassified	Pseudomonas_fragi	-0.0155
Acidaminococcus_unclassified	Pseudomonas_unclassified	0.0982
Acidaminococcus_unclassified	Raoultella_ornithinolytica	0.0048
Acidaminococcus_unclassified	Roseburia_hominis	-0.1156
Acidaminococcus_unclassified	Roseburia_intestinalis	0.0413
Acidaminococcus_unclassified	Roseburia_inulinivorans	-0.0091
Acidaminococcus_unclassified	Roseburia_unclassified	-0.0017
Acidaminococcus_unclassified	Rothia_aeria	-0.0719
Acidaminococcus_unclassified	Rothia_dentocariosa	-0.057
Acidaminococcus_unclassified	Rothia_mucilaginosa	0.0153
Acidaminococcus_unclassified	Rothia_unclassified	-0.0289
Acidaminococcus_unclassified	Ruminococcaceae_bacterium_D16	-0.0181
Acidaminococcus_unclassified	Ruminococcus_albus	-0.1048
Acidaminococcus_unclassified	Ruminococcus_bromii	0.0282
Acidaminococcus_unclassified	Ruminococcus_callidus	0.0029
Acidaminococcus_unclassified	Ruminococcus_champanellensis	-0.0426
Acidaminococcus_unclassified	Ruminococcus_gnavus	-0.1777
Acidaminococcus_unclassified	Ruminococcus_lactaris	0.0224
Acidaminococcus_unclassified	Ruminococcus_obeum	-0.0636
Acidaminococcus_unclassified	Ruminococcus_sp_5_1_39BFAA	-0.0356
Acidaminococcus_unclassified	Ruminococcus_sp_JC304	-0.0319
Acidaminococcus_unclassified	Ruminococcus_torques	-0.0828
Acidaminococcus_unclassified	Saccharomyces_cerevisiae	-0.0588
Acidaminococcus_unclassified	Scardovia_wiggsiae	-0.0193
Acidaminococcus_unclassified	Solobacterium_moorei	-0.0624
Acidaminococcus_unclassified	Staphylococcus_aureus	0.006
Acidaminococcus_unclassified	Streptococcus_anginosus	0.0529
Acidaminococcus_unclassified	Streptococcus_australis	-0.036
Acidaminococcus_unclassified	Streptococcus_constellatus	-0.1023
Acidaminococcus_unclassified	Streptococcus_gordonii	0.0298
Acidaminococcus_unclassified	Streptococcus_infantis	-0.0191
Acidaminococcus_unclassified	Streptococcus_intermedius	0.0064
Acidaminococcus_unclassified	Streptococcus_mitis_oralis_pneumoniae	0.0408
Acidaminococcus_unclassified	Streptococcus_mutans	-0.0298
Acidaminococcus_unclassified	Streptococcus_parasanguinis	-0.0682
Acidaminococcus_unclassified	Streptococcus_salivarius	-0.043
Acidaminococcus_unclassified	Streptococcus_sanguinis	0.0052
Acidaminococcus_unclassified	Streptococcus_thermophilus	0.0512
Acidaminococcus_unclassified	Streptococcus_vestibularis	0.0056
Acidaminococcus_unclassified	Subdoligranulum_sp_4_3_54A2FAA	0.1011
Acidaminococcus_unclassified	Subdoligranulum_unclassified	0.0324
Acidaminococcus_unclassified	Subdoligranulum_variabile	0.0522
Acidaminococcus_unclassified	Succinatimonas_hippei	-0.0915
Acidaminococcus_unclassified	Sutterella_wadsworthensis	-0.0781
Acidaminococcus_unclassified	Tetragenococcus_halophilus	0.0777
Acidaminococcus_unclassified	Turicibacter_sanguinis	-0.0243
Acidaminococcus_unclassified	Turicibacter_unclassified	0.0182
Acidaminococcus_unclassified	Veillonella_atypica	-0.0895
Acidaminococcus_unclassified	Veillonella_dispar	0.0179
Acidaminococcus_unclassified	Veillonella_parvula	-0.0074
Acidaminococcus_unclassified	Veillonella_unclassified	-0.0357
Acidaminococcus_unclassified	Weissella_cibaria	0.0053
Acidaminococcus_unclassified	PWY-7219: adenosine ribonucleotides de novo biosynthesis	-0.0221
Acidaminococcus_unclassified	ILEUSYN-PWY: L-isoleucine biosynthesis I (from threonine)	-0.1048
Acidaminococcus_unclassified	PWY-7111: pyruvate fermentation to isobutanol (engineered)	0.0246
Acidaminococcus_unclassified	VALSYN-PWY: L-valine biosynthesis	0.0813
Acidaminococcus_unclassified	PWY-6737: starch degradation V	0.0031
Acidaminococcus_unclassified	PWY-5686: UMP biosynthesis	0.0054
ARO-PWY: chorismate biosynthesis I	Acidaminococcus_unclassified	-0.0418
Acidaminococcus_unclassified	PWY-6163: chorismate biosynthesis from 3-dehydroquinate	-0.0117
Acidaminococcus_unclassified	PWY-6122: 5-aminoimidazole ribonucleotide biosynthesis II	0.0243
Acidaminococcus_unclassified	PWY-6277: superpathway of 5-aminoimidazole ribonucleotide biosynthesis	0.0037
Acidaminococcus_unclassified	PWY-6386: UDP-N-acetylmuramoyl-pentapeptide biosynthesis II (lysine-containing)	-0.0373
Acidaminococcus_unclassified	PWY-6121: 5-aminoimidazole ribonucleotide biosynthesis I	-0.043
Acidaminococcus_unclassified	PWY-6387: UDP-N-acetylmuramoyl-pentapeptide biosynthesis I (meso-diaminopimelate containing)	-0.0151
Acidaminococcus_unclassified	PWY-6151: S-adenosyl-L-methionine cycle I	0.014
Acidaminococcus_unclassified	COMPLETE-ARO-PWY: superpathway of aromatic amino acid biosynthesis	-0.09
Acidaminococcus_unclassified	PEPTIDOGLYCANSYN-PWY: peptidoglycan biosynthesis I (meso-diaminopimelate containing)	0.0253
Acidaminococcus_unclassified	COA-PWY-1: coenzyme A biosynthesis II (mammalian)	0.1113
Acidaminococcus_unclassified	PWY-6385: peptidoglycan biosynthesis III (mycobacteria)	-0.0049
Acidaminococcus_unclassified	PWY-5667: CDP-diacylglycerol biosynthesis I	0.0121
Acidaminococcus_unclassified	PWY0-1319: CDP-diacylglycerol biosynthesis II	-0.0188
Acidaminococcus_unclassified	PWY-1042: glycolysis IV (plant cytosol)	-0.0712
Acidaminococcus_unclassified	BRANCHED-CHAIN-AA-SYN-PWY: superpathway of branched amino acid biosynthesis	0.0323
Acidaminococcus_unclassified	NONMEVIPP-PWY: methylerythritol phosphate pathway I	0.076
Acidaminococcus_unclassified	PWY-7221: guanosine ribonucleotides de novo biosynthesis	0.0412
Acidaminococcus_unclassified	PWY-5103: L-isoleucine biosynthesis III	-0.0802
Acidaminococcus_unclassified	PWY0-1296: purine ribonucleosides degradation	-0.0732
Acidaminococcus_unclassified	DTDPRHAMSYN-PWY: dTDP-L-rhamnose biosynthesis I	0.0229
Acidaminococcus_unclassified	NONOXIPENT-PWY: pentose phosphate pathway (non-oxidative branch)	0.0258
Acidaminococcus_unclassified	PWY-7357: thiamin formation from pyrithiamine and oxythiamine (yeast)	0.0489
Acidaminococcus_unclassified	CALVIN-PWY: Calvin-Benson-Bassham cycle	-0.0656
Acidaminococcus_unclassified	PWY-7400: L-arginine biosynthesis IV (archaebacteria)	-0.0987
ARGSYN-PWY: L-arginine biosynthesis I (via L-ornithine)	Acidaminococcus_unclassified	0.0241
Acidaminococcus_unclassified	PWY-6317: galactose degradation I (Leloir pathway)	-0.0363
Acidaminococcus_unclassified	PWY66-422: D-galactose degradation V (Leloir pathway)	0.0138
Acidaminococcus_unclassified	PWY-3001: superpathway of L-isoleucine biosynthesis I	-0.0165
Acidaminococcus_unclassified	PWY-6527: stachyose degradation	-0.0791
Acidaminococcus_unclassified	PWY-6123: inosine-5'-phosphate biosynthesis I	0.0342
Acidaminococcus_unclassified	PWY-724: superpathway of L-lysine, L-threonine and L-methionine biosynthesis II	-0.0903
Acidaminococcus_unclassified	PWY-5097: L-lysine biosynthesis VI	0.0139
Acidaminococcus_unclassified	HISTSYN-PWY: L-histidine biosynthesis	0.0577
Acidaminococcus_unclassified	PWY-6124: inosine-5'-phosphate biosynthesis II	0.0353
Acidaminococcus_unclassified	TRNA-CHARGING-PWY: tRNA charging	0.0065
Acidaminococcus_unclassified	COBALSYN-PWY: adenosylcobalamin salvage from cobinamide I	0.0181
Acidaminococcus_unclassified	PWY-7242: D-fructuronate degradation	-0.0529
Acidaminococcus_unclassified	THRESYN-PWY: superpathway of L-threonine biosynthesis	0.0403
Acidaminococcus_unclassified	SER-GLYSYN-PWY: superpathway of L-serine and glycine biosynthesis I	-0.0261
ANAGLYCOLYSIS-PWY: glycolysis III (from glucose)	Acidaminococcus_unclassified	0.0542
Acidaminococcus_unclassified	PWY-6609: adenine and adenosine salvage III	-0.0479
Acidaminococcus_unclassified	PWY-2942: L-lysine biosynthesis III	-0.0325
Acidaminococcus_unclassified	GLCMANNANAUT-PWY: superpathway of N-acetylglucosamine, N-acetylmannosamine and N-acetylneuraminate degradation	0.0043
Acidaminococcus_unclassified	PWY-3841: folate transformations II	0.0304
Acidaminococcus_unclassified	PWY-621: sucrose degradation III (sucrose invertase)	-0.005
Acidaminococcus_unclassified	PWY-5695: urate biosynthesis/inosine 5'-phosphate degradation	-0.0353
Acidaminococcus_unclassified	GALACTUROCAT-PWY: D-galacturonate degradation I	0.0017
Acidaminococcus_unclassified	THISYNARA-PWY: superpathway of thiamin diphosphate biosynthesis III (eukaryotes)	0.1099
Acidaminococcus_unclassified	COA-PWY: coenzyme A biosynthesis I	-0.0086
Acidaminococcus_unclassified	PWY-5100: pyruvate fermentation to acetate and lactate II	-0.0336
Acidaminococcus_unclassified	PWY-6507: 4-deoxy-L-threo-hex-4-enopyranuronate degradation	0.0481
"GLUCUROCAT-PWY: superpathway of &beta;-D-glucuronide and D-glucuronate degradation"	Acidaminococcus_unclassified	0.0075
Acidaminococcus_unclassified	GALACT-GLUCUROCAT-PWY: superpathway of hexuronide and hexuronate degradation	-0.0411
Acidaminococcus_unclassified	PWY-5659: GDP-mannose biosynthesis	-0.028
ARGSYNBSUB-PWY: L-arginine biosynthesis II (acetyl cycle)	Acidaminococcus_unclassified	-0.0132
ASPASN-PWY: superpathway of L-aspartate and L-asparagine biosynthesis	Acidaminococcus_unclassified	0.0476
Acidaminococcus_unclassified	PWY-4981: L-proline biosynthesis II (from arginine)	-0.0838
Acidaminococcus_unclassified	PWY-4242: pantothenate and coenzyme A biosynthesis III	0.0327
Acidaminococcus_unclassified	TRPSYN-PWY: L-tryptophan biosynthesis	-0.0027
Acidaminococcus_unclassified	PWY0-1586: peptidoglycan maturation (meso-diaminopimelate containing)	0.0372
1CMET2-PWY: N10-formyl-tetrahydrofolate biosynthesis	Acidaminococcus_unclassified	-0.0303
Acidaminococcus_unclassified	PWY-5913: TCA cycle VI (obligate autotrophs)	-0.0713
Acidaminococcus_unclassified	PWY-7229: superpathway of adenosine nucleotides de novo biosynthesis I	-0.0114
Acidaminococcus_unclassified	PWY-7117: C4 photosynthetic carbon assimilation cycle, PEPCK type	-0.0084
Acidaminococcus_unclassified	PWY-2941: L-lysine biosynthesis II	-0.0579
Acidaminococcus_unclassified	PANTOSYN-PWY: pantothenate and coenzyme A biosynthesis I	-0.0683
Acidaminococcus_unclassified	PANTO-PWY: phosphopantothenate biosynthesis I	0.0524
Acidaminococcus_unclassified	OANTIGEN-PWY: O-antigen building blocks biosynthesis (E. coli)	-0.0026
Acidaminococcus_unclassified	PWY-5177: glutaryl-CoA degradation	-0.0278
Acidaminococcus_unclassified	PWY-5347: superpathway of L-methionine biosynthesis (transsulfuration)	-0.07
Acidaminococcus_unclassified	METSYN-PWY: L-homoserine and L-methionine biosynthesis	0.0512
Acidaminococcus_unclassified	GLUTORN-PWY: L-ornithine biosynthesis	-0.0447
Acidaminococcus_unclassified	MET-SAM-PWY: superpathway of S-adenosyl-L-methionine biosynthesis	-0.0364
Acidaminococcus_unclassified	PWY-6147: 6-hydroxymethyl-dihydropterin diphosphate biosynthesis I	-0.1054
Acidaminococcus_unclassified	RHAMCAT-PWY: L-rhamnose degradation I	0.0012
Acidaminococcus_unclassified	PWY-6305: putrescine biosynthesis IV	-0.0095
Acidaminococcus_unclassified	P4-PWY: superpathway of L-lysine, L-threonine and L-methionine biosynthesis I	-0.0762
Acidaminococcus_unclassified	PWY-6126: superpathway of adenosine nucleotides de novo biosynthesis II	-0.021
Acidaminococcus_unclassified	PWY-7234: inosine-5'-phosphate biosynthesis III	-0.0415
Acidaminococcus_unclassified	PWY-7199: pyrimidine deoxyribonucleosides salvage	-0.0215
Acidaminococcus_unclassified	UDPNAGSYN-PWY: UDP-N-acetyl-D-glucosamine biosynthesis I	-0.0393
Acidaminococcus_unclassified	DAPLYSINESYN-PWY: L-lysine biosynthesis I	0.0893
Acidaminococcus_unclassified	PWY0-781: aspartate superpathway	0.043
Acidaminococcus_unclassified	PWY-841: superpathway of purine nucleotides de novo biosynthesis I	0.0189
Acidaminococcus_unclassified	PYRIDNUCSYN-PWY: NAD biosynthesis I (from aspartate)	0.0707
Acidaminococcus_unclassified	DENOVOPURINE2-PWY: superpathway of purine nucleotides de novo biosynthesis II	0.0344
Acidaminococcus_unclassified	PWY-5188: tetrapyrrole biosynthesis I (from glutamate)	0.0337
Acidaminococcus_unclassified	PWY-6700: queuosine biosynthesis	0.0999
Acidaminococcus_unclassified	FERMENTATION-PWY: mixed acid fermentation	0.0448
Acidaminococcus_unclassified	PWY-5941: glycogen degradation II (eukaryotic)	-0.0351
Acidaminococcus_unclassified	GLYCOGENSYNTH-PWY: glycogen biosynthesis I (from ADP-D-Glucose)	-0.0001
Acidaminococcus_unclassified	HOMOSER-METSYN-PWY: L-methionine biosynthesis I	0.0081
Acidaminococcus_unclassified	PWY-5104: L-isoleucine biosynthesis IV	0.0468
Acidaminococcus_unclassified	PWY-7187: pyrimidine deoxyribonucleotides de novo biosynthesis II	-0.0896
Acidaminococcus_unclassified	PWY-7383: anaerobic energy metabolism (invertebrates, cytosol)	0.0286
Acidaminococcus_unclassified	PWY-6608: guanosine nucleotides degradation III	-0.0429
Acidaminococcus_unclassified	HSERMETANA-PWY: L-methionine biosynthesis III	-0.0126
Acidaminococcus_unclassified	PWY0-166: superpathway of pyrimidine deoxyribonucleotides de novo biosynthesis (E. coli)	-0.0364
Acidaminococcus_unclassified	LACTOSECAT-PWY: lactose and galactose degradation I	-0.0192
Acidaminococcus_unclassified	PWY-7237: myo-, chiro- and scillo-inositol degradation	-0.0106
Acidaminococcus_unclassified	PWY-7228: superpathway of guanosine nucleotides de novo biosynthesis I	-0.0356
Acidaminococcus_unclassified	SALVADEHYPOX-PWY: adenosine nucleotides degradation II	0.0295
Acidaminococcus_unclassified	PWY-6125: superpathway of guanosine nucleotides de novo biosynthesis II	-0.008
Acidaminococcus_unclassified	PWY0-162: superpathway of pyrimidine ribonucleotides de novo biosynthesis	-0.0188
Acidaminococcus_unclassified	PRPP-PWY: superpathway of histidine, purine, and pyrimidine biosynthesis	-0.0393
Acidaminococcus_unclassified	PWY-6270: isoprene biosynthesis I	0.0665
Acidaminococcus_unclassified	PWY-6936: seleno-amino acid biosynthesis	-0.0842
Acidaminococcus_unclassified	PWY-7220: adenosine deoxyribonucleotides de novo biosynthesis II	-0.061
Acidaminococcus_unclassified	PWY-7222: guanosine deoxyribonucleotides de novo biosynthesis II	0.0177
Acidaminococcus_unclassified	PWY-7208: superpathway of pyrimidine nucleobases salvage	-0.0166
Acidaminococcus_unclassified	PWY-7282: 4-amino-2-methyl-5-phosphomethylpyrimidine biosynthesis (yeast)	0.0823
Acidaminococcus_unclassified	PWY-7560: methylerythritol phosphate pathway II	0.0101
Acidaminococcus_unclassified	PWY66-409: superpathway of purine nucleotide salvage	0.1041
Acidaminococcus_unclassified	PWY-6545: pyrimidine deoxyribonucleotides de novo biosynthesis III	-0.0051
Acidaminococcus_unclassified	PWY-7196: superpathway of pyrimidine ribonucleosides salvage	-0.0012
ARG+POLYAMINE-SYN: superpathway of arginine and polyamine biosynthesis	Acidaminococcus_unclassified	0.0705
Acidaminococcus_unclassified	PWY-7184: pyrimidine deoxyribonucleotides de novo biosynthesis I	0.009
Acidaminococcus_unclassified	PWY-6703: preQ0 biosynthesis	-0.0248
Acidaminococcus_unclassified	PWY-6168: flavin biosynthesis III (fungi)	-0.0027
Acidaminococcus_unclassified	POLYAMSYN-PWY: superpathway of polyamine biosynthesis I	0.0338
Acidaminococcus_unclassified	PWY-5121: superpathway of geranylgeranyl diphosphate biosynthesis II (via MEP)	-0.0013
Acidaminococcus_unclassified	PWY-6897: thiamin salvage II	-0.0285
Acidaminococcus_unclassified	PWY-7211: superpathway of pyrimidine deoxyribonucleotides de novo biosynthesis	0.0132
Acidaminococcus_unclassified	PWY-6353: purine nucleotides degradation II (aerobic)	0.0366
Acidaminococcus_unclassified	PWY-7197: pyrimidine deoxyribonucleotide phosphorylation	0.0449
Acidaminococcus_unclassified	PWY-5101: L-isoleucine biosynthesis II	-0.0154
Acidaminococcus_unclassified	PWY-5973: cis-vaccenate biosynthesis	0.0188
Acidaminococcus_unclassified	PWY0-1261: anhydromuropeptides recycling	0.094
ANAEROFRUCAT-PWY: homolactic fermentation	Acidaminococcus_unclassified	-0.0471
Acidaminococcus_unclassified	PWY0-1298: superpathway of pyrimidine deoxyribonucleosides degradation	-0.0065
Acidaminococcus_unclassified	PWY-7663: gondoate biosynthesis (anaerobic)	0.0191
Acidaminococcus_unclassified	PWY-5304: superpathway of sulfur oxidation (Acidianus ambivalens)	-0.0341
Acidaminococcus_unclassified	PWY0-1297: superpathway of purine deoxyribonucleosides degradation	-0.0956
Acidaminococcus_unclassified	PWY-6606: guanosine nucleotides degradation II	-0.0631
Acidaminococcus_unclassified	PWY-5989: stearate biosynthesis II (bacteria and plants)	-0.0751
Acidaminococcus_unclassified	PENTOSE-P-PWY: pentose phosphate pathway	-0.0004
Acidaminococcus_unclassified	PWY-5367: petroselinate biosynthesis	-0.0597
Acidaminococcus_unclassified	PWY-6595: superpathway of guanosine nucleotides degradation (plants)	-0.006
Acidaminococcus_unclassified	P164-PWY: purine nucleobases degradation I (anaerobic)	0.0023
Acidaminococcus_unclassified	PWY0-845: superpathway of pyridoxal 5'-phosphate biosynthesis and salvage	0.0115
Acidaminococcus_unclassified	HEMESYN2-PWY: heme biosynthesis II (anaerobic)	0.075
Acidaminococcus_unclassified	FOLSYN-PWY: superpathway of tetrahydrofolate biosynthesis and salvage	-0.0903
Acidaminococcus_unclassified	PYRIDNUCSAL-PWY: NAD salvage pathway I	0.0797
Acidaminococcus_unclassified	PWY-5154: L-arginine biosynthesis III (via N-acetyl-L-citrulline)	-0.0274
Acidaminococcus_unclassified	PHOSLIPSYN-PWY: superpathway of phospholipid biosynthesis I (bacteria)	-0.0991
Acidaminococcus_unclassified	PWY-6628: superpathway of L-phenylalanine biosynthesis	0.0798
Acidaminococcus_unclassified	PWY-5189: tetrapyrrole biosynthesis II (from glycine)	0.0233
Acidaminococcus_unclassified	PWY-7539: 6-hydroxymethyl-dihydropterin diphosphate biosynthesis III (Chlamydia)	-0.0279
Acidaminococcus_unclassified	PWY-6901: superpathway of glucose and xylose degradation	-0.0066
Acidaminococcus_unclassified	P441-PWY: superpathway of N-acetylneuraminate degradation	0.0684
Acidaminococcus_unclassified	PYRIDOXSYN-PWY: pyridoxal 5'-phosphate biosynthesis I	-0.0479
Acidaminococcus_unclassified	PWY0-1061: superpathway of L-alanine biosynthesis	-0.0486
Acidaminococcus_unclassified	RIBOSYN2-PWY: flavin biosynthesis I (bacteria and plants)	0.0052
Acidaminococcus_unclassified	THISYN-PWY: superpathway of thiamin diphosphate biosynthesis I	-0.0931
Acidaminococcus_unclassified	PWY-6612: superpathway of tetrahydrofolate biosynthesis	-0.0667
Acidaminococcus_unclassified	PWY66-399: gluconeogenesis III	0.0335
Acidaminococcus_unclassified	TCA: TCA cycle I (prokaryotic)	0.0981
Acidaminococcus_unclassified	PWY66-400: glycolysis VI (metazoan)	0.0398
Acidaminococcus_unclassified	PWY-7115: C4 photosynthetic carbon assimilation cycle, NAD-ME type	-0.0356
Acidaminococcus_unclassified	PWY-1269: CMP-3-deoxy-D-manno-octulosonate biosynthesis I	0.0677
Acidaminococcus_unclassified	GLYCOLYSIS: glycolysis I (from glucose 6-phosphate)	-0.0213
Acidaminococcus_unclassified	PWY-5484: glycolysis II (from fructose 6-phosphate)	-0.0448
Acidaminococcus_unclassified	PWY-6969: TCA cycle V (2-oxoglutarate:ferredoxin oxidoreductase)	0.0667
Acidaminococcus_unclassified	P42-PWY: incomplete reductive TCA cycle	0.0259
Acidaminococcus_unclassified	CRNFORCAT-PWY: creatinine degradation I	-0.0082
Acidaminococcus_unclassified	POLYAMINSYN3-PWY: superpathway of polyamine biosynthesis II	-0.0555
Acidaminococcus_unclassified	PWY4FS-7: phosphatidylglycerol biosynthesis I (plastidic)	-0.0794
Acidaminococcus_unclassified	PWY4FS-8: phosphatidylglycerol biosynthesis II (non-plastidic)	-0.0418
Acidaminococcus_unclassified	GLUCONEO-PWY: gluconeogenesis I	0.0211
Acidaminococcus_unclassified	GOLPDLCAT-PWY: superpathway of glycerol degradation to 1,3-propanediol	0.0174
Acidaminococcus_unclassified	PWY-7003: glycerol degradation to butanol	-0.0089
Acidaminococcus_unclassified	HEXITOLDEGSUPER-PWY: superpathway of hexitol degradation (bacteria)	-0.0269
Acidaminococcus_unclassified	PWY-5897: superpathway of menaquinol-11 biosynthesis	-0.0794
Acidaminococcus_unclassified	PWY-5898: superpathway of menaquinol-12 biosynthesis	-0.0187
Acidaminococcus_unclassified	PWY-5899: superpathway of menaquinol-13 biosynthesis	-0.063
Acidaminococcus_unclassified	PWY-5840: superpathway of menaquinol-7 biosynthesis	-0.055
Acidaminococcus_unclassified	GLYCOLYSIS-E-D: superpathway of glycolysis and Entner-Doudoroff	0.0675
Acidaminococcus_unclassified	FUCCAT-PWY: fucose degradation	-0.0137
Acidaminococcus_unclassified	PWY-5345: superpathway of L-methionine biosynthesis (by sulfhydrylation)	0.0143
Acidaminococcus_unclassified	P185-PWY: formaldehyde assimilation III (dihydroxyacetone cycle)	0.0058
Acidaminococcus_unclassified	PWY-6471: peptidoglycan biosynthesis IV (Enterococcus faecium)	-0.0146
Acidaminococcus_unclassified	PWY-5690: TCA cycle II (plants and fungi)	0.0151
ARGININE-SYN4-PWY: L-ornithine de novo biosynthesis	Acidaminococcus_unclassified	-0.0352
Acidaminococcus_unclassified	PWY-6588: pyruvate fermentation to acetone	0.1225
Acidaminococcus_unclassified	SULFATE-CYS-PWY: superpathway of sulfate assimilation and cysteine biosynthesis	-0.1056
Acidaminococcus_unclassified	PWY-6113: superpathway of mycolate biosynthesis	0.0023
Acidaminococcus_unclassified	PWY-6630: superpathway of L-tyrosine biosynthesis	-0.1128
Acidaminococcus_unclassified	PWY-6284: superpathway of unsaturated fatty acids biosynthesis (E. coli)	0.0303
Acidaminococcus_unclassified	PWY-5971: palmitate biosynthesis II (bacteria and plants)	0.0569
Acidaminococcus_unclassified	PWY-5030: L-histidine degradation III	-0.01
Acidaminococcus_unclassified	PWY-6285: superpathway of fatty acids biosynthesis (E. coli)	-0.0549
Acidaminococcus_unclassified	PWY-241: C4 photosynthetic carbon assimilation cycle, NADP-ME type	-0.1169
Acidaminococcus_unclassified	ENTBACSYN-PWY: enterobactin biosynthesis	0.0537
Acidaminococcus_unclassified	PWY-6282: palmitoleate biosynthesis I (from (5Z)-dodec-5-enoate)	-0.0566
Acidaminococcus_unclassified	BIOTIN-BIOSYNTHESIS-PWY: biotin biosynthesis I	0.0386
Acidaminococcus_unclassified	FASYN-ELONG-PWY: fatty acid elongation -- saturated	-0.0896
Acidaminococcus_unclassified	PWY-1861: formaldehyde assimilation II (RuMP Cycle)	0.0324
Acidaminococcus_unclassified	CITRULBIO-PWY: L-citrulline biosynthesis	0.0723
Acidaminococcus_unclassified	PWYG-321: mycolate biosynthesis	-0.024
Acidaminococcus_unclassified	PWY-7664: oleate biosynthesis IV (anaerobic)	-0.0284
Acidaminococcus_unclassified	PWY-6519: 8-amino-7-oxononanoate biosynthesis I	-0.0202
Acidaminococcus_unclassified	PWY-4984: urea cycle	0.0132
Acidaminococcus_unclassified	P461-PWY: hexitol fermentation to lactate, formate, ethanol and acetate	-0.0273
Acidaminococcus_unclassified	PWY0-862: (5Z)-dodec-5-enoate biosynthesis	-0.047
Acidaminococcus_unclassified	PWY-7456: mannan degradation	-0.0313
Acidaminococcus_unclassified	HISDEG-PWY: L-histidine degradation I	-0.0267
Acidaminococcus_unclassified	PWY-5918: superpathay of heme biosynthesis from glutamate	0.1448
Acidaminococcus_unclassified	PWY-5863: superpathway of phylloquinol biosynthesis	-0.0755
Acidaminococcus_unclassified	FASYN-INITIAL-PWY: superpathway of fatty acid biosynthesis initiation (E. coli)	-0.0573
Acidaminococcus_unclassified	P122-PWY: heterolactic fermentation	0.0223
Acidaminococcus_unclassified	PWY-6892: thiazole biosynthesis I (E. coli)	0.0263
Acidaminococcus_unclassified	PWY-7388: octanoyl-[acyl-carrier protein] biosynthesis (mitochondria, yeast)	-0.0359
Acidaminococcus_unclassified	PWY-6895: superpathway of thiamin diphosphate biosynthesis II	0.0027
Acidaminococcus_unclassified	PWY-821: superpathway of sulfur amino acid biosynthesis (Saccharomyces cerevisiae)	0.0218
Acidaminococcus_unclassified	PWY-7210: pyrimidine deoxyribonucleotides biosynthesis from CTP	-0.0161
Acidaminococcus_unclassified	PWY0-1479: tRNA processing	-0.0726
Acidaminococcus_unclassified	PWY-5791: 1,4-dihydroxy-2-naphthoate biosynthesis II (plants)	-0.004
Acidaminococcus_unclassified	PWY-5837: 1,4-dihydroxy-2-naphthoate biosynthesis I	0.0303
Acidaminococcus_unclassified	SO4ASSIM-PWY: sulfate reduction I (assimilatory)	0.0467
Acidaminococcus_unclassified	FUC-RHAMCAT-PWY: superpathway of fucose and rhamnose degradation	-0.0467
Acidaminococcus_unclassified	NAGLIPASYN-PWY: lipid IVA biosynthesis	0.0434
Acidaminococcus_unclassified	PWY-5173: superpathway of acetyl-CoA biosynthesis	0.023
Acidaminococcus_unclassified	PWY4LZ-257: superpathway of fermentation (Chlamydomonas reinhardtii)	-0.0117
Acidaminococcus_unclassified	P23-PWY: reductive TCA cycle I	0.043
Acidaminococcus_unclassified	PWY-922: mevalonate pathway I	0.0189
"FAO-PWY: fatty acid &beta;-oxidation I"	Acidaminococcus_unclassified	-0.1194
Acidaminococcus_unclassified	PWY-7198: pyrimidine deoxyribonucleotides de novo biosynthesis IV	-0.0884
Acidaminococcus_unclassified	PWY-5676: acetyl-CoA fermentation to butanoate II	-0.0178
Acidaminococcus_unclassified	REDCITCYC: TCA cycle VIII (helicobacter)	0.0066
Acidaminococcus_unclassified	PWY-5838: superpathway of menaquinol-8 biosynthesis I	0.0053
Acidaminococcus_unclassified	PWY-5083: NAD/NADH phosphorylation and dephosphorylation	-0.0534
Acidaminococcus_unclassified	P161-PWY: acetylene degradation	-0.016
Acidaminococcus_unclassified	RUMP-PWY: formaldehyde oxidation I	0.0257
Acidaminococcus_unclassified	GLUDEG-I-PWY: GABA shunt	0.0625
Acidaminococcus_unclassified	PWY-5022: 4-aminobutanoate degradation V	0.0519
Acidaminococcus_unclassified	TEICHOICACID-PWY: teichoic acid (poly-glycerol) biosynthesis	0.0262
Acidaminococcus_unclassified	P108-PWY: pyruvate fermentation to propanoate I	-0.0211
Acidaminococcus_unclassified	PWY-7204: pyridoxal 5'-phosphate salvage II (plants)	-0.0358
Acidaminococcus_unclassified	GLYCOLYSIS-TCA-GLYOX-BYPASS: superpathway of glycolysis, pyruvate dehydrogenase, TCA, and glyoxylate bypass	0.0063
Acidaminococcus_unclassified	P105-PWY: TCA cycle IV (2-oxoglutarate decarboxylase)	-0.0028
Acidaminococcus_unclassified	HEME-BIOSYNTHESIS-II: heme biosynthesis I (aerobic)	0.0305
Acidaminococcus_unclassified	KETOGLUCONMET-PWY: ketogluconate metabolism	-0.0358
Acidaminococcus_unclassified	P162-PWY: L-glutamate degradation V (via hydroxyglutarate)	-0.0209
Acidaminococcus_unclassified	PWY-7209: superpathway of pyrimidine ribonucleosides degradation	0.0285
Acidaminococcus_unclassified	NAD-BIOSYNTHESIS-II: NAD salvage pathway II	-0.0371
Acidaminococcus_unclassified	PWY-5861: superpathway of demethylmenaquinol-8 biosynthesis	0.0087
Acidaminococcus_unclassified	PWY-7013: L-1,2-propanediol degradation	-0.0255
Acidaminococcus_unclassified	PWY-7392: taxadiene biosynthesis (engineered)	0.0298
"PWY-5136: fatty acid &beta;-oxidation II (peroxisome)"	Acidaminococcus_unclassified	-0.0695
Acidaminococcus_unclassified	PWY-4702: phytate degradation I	-0.004
Acidaminococcus_unclassified	PPGPPMET-PWY: ppGpp biosynthesis	-0.0795
Acidaminococcus_unclassified	GLUCOSE1PMETAB-PWY: glucose and glucose-1-phosphate degradation	-0.0321
"PWY0-1241: ADP-L-glycero-&beta;-D-manno-heptose biosynthesis"	Acidaminococcus_unclassified	-0.0149
Acidaminococcus_unclassified	PWY-5464: superpathway of cytosolic glycolysis (plants), pyruvate dehydrogenase and TCA cycle	-0.0664
Acidaminococcus_unclassified	PWY-7235: superpathway of ubiquinol-6 biosynthesis (eukaryotic)	-0.1282
Acidaminococcus_unclassified	PWY-6263: superpathway of menaquinol-8 biosynthesis II	0.002
Acidaminococcus_unclassified	TCA-GLYOX-BYPASS: superpathway of glyoxylate bypass and TCA	-0.0682
Acidaminococcus_unclassified	PWY-7269: NAD/NADP-NADH/NADPH mitochondrial interconversion (yeast)	-0.1344
Acidaminococcus_unclassified	PWY-5723: Rubisco shunt	0.0563
"PWY-4041: &gamma;-glutamyl cycle"	Acidaminococcus_unclassified	-0.1076
Acidaminococcus_unclassified	PWY-5910: superpathway of geranylgeranyldiphosphate biosynthesis I (via mevalonate)	0.1138
Acidaminococcus_unclassified	PWY-561: superpathway of glyoxylate cycle and fatty acid degradation	-0.08
Acidaminococcus_unclassified	PWY-7254: TCA cycle VII (acetate-producers)	0.0755
Acidaminococcus_unclassified	PWY0-1533: methylphosphonate degradation I	-0.053
Acidaminococcus_unclassified	PWY-6590: superpathway of Clostridium acetobutylicum acidogenic fermentation	-0.0147
Acidaminococcus_unclassified	GLYOXYLATE-BYPASS: glyoxylate cycle	-0.15
Acidaminococcus_unclassified	PWY-6531: mannitol cycle	0.049
Acidaminococcus_unclassified	GLYCOCAT-PWY: glycogen degradation I (bacterial)	0.0349
Acidaminococcus_unclassified	PWY66-398: TCA cycle III (animals)	-0.0553
Acidaminococcus_unclassified	PWY-6891: thiazole biosynthesis II (Bacillus)	-0.0689
Acidaminococcus_unclassified	PWY-5855: ubiquinol-7 biosynthesis (prokaryotic)	0.022
Acidaminococcus_unclassified	PWY-5856: ubiquinol-9 biosynthesis (prokaryotic)	0.0231
Acidaminococcus_unclassified	PWY-5857: ubiquinol-10 biosynthesis (prokaryotic)	-0.0225
Acidaminococcus_unclassified	PWY-6708: ubiquinol-8 biosynthesis (prokaryotic)	0.0477
Acidaminococcus_unclassified	CENTFERM-PWY: pyruvate fermentation to butanoate	-0.0204
Acidaminococcus_unclassified	PWY0-1415: superpathway of heme biosynthesis from uroporphyrinogen-III	0.0072
Acidaminococcus_unclassified	PWY-6549: L-glutamine biosynthesis III	-0.0488
Acidaminococcus_unclassified	POLYISOPRENSYN-PWY: polyisoprenoid biosynthesis (E. coli)	-0.0193
Acidaminococcus_unclassified	GALACTARDEG-PWY: D-galactarate degradation I	-0.0673
Acidaminococcus_unclassified	GLUCARGALACTSUPER-PWY: superpathway of D-glucarate and D-galactarate degradation	0.0484
Acidaminococcus_unclassified	P125-PWY: superpathway of (R,R)-butanediol biosynthesis	-0.1337
Acidaminococcus_unclassified	GLUCARDEG-PWY: D-glucarate degradation I	0.0017
Acidaminococcus_unclassified	PWY-7399: methylphosphonate degradation II	-0.0296
Acidaminococcus_unclassified	PWY-5692: allantoin degradation to glyoxylate II	-0.0456
Acidaminococcus_unclassified	PWY-5705: allantoin degradation to glyoxylate III	0.076
Acidaminococcus_unclassified	URDEGR-PWY: superpathway of allantoin degradation in plants	-0.0854
Acidaminococcus_unclassified	PWY-6859: all-trans-farnesol biosynthesis	-0.0308
Acidaminococcus_unclassified	COLANSYN-PWY: colanic acid building blocks biosynthesis	0.0691
Acidaminococcus_unclassified	PWY-7315: dTDP-N-acetylthomosamine biosynthesis	-0.0091
Acidaminococcus_unclassified	LPSSYN-PWY: superpathway of lipopolysaccharide biosynthesis	-0.053
Acidaminococcus_unclassified	PWY-5384: sucrose degradation IV (sucrose phosphorylase)	0.0235
Acidaminococcus_unclassified	PWY-5920: superpathway of heme biosynthesis from glycine	-0.0431
Acidaminococcus_unclassified	KDO-NAGLIPASYN-PWY: superpathway of (Kdo)2-lipid A biosynthesis	0.0195
Acidaminococcus_unclassified	PWY0-41: allantoin degradation IV (anaerobic)	0.0255
"PWY-5138: unsaturated, even numbered fatty acid &beta;-oxidation"	Acidaminococcus_unclassified	0.0339
Acidaminococcus_unclassified	PWY-7323: superpathway of GDP-mannose-derived O-antigen building blocks biosynthesis	0.1012
Acidaminococcus_unclassified	PWY-7328: superpathway of UDP-glucose-derived O-antigen building blocks biosynthesis	0.0357
AST-PWY: L-arginine degradation II (AST pathway)	Acidaminococcus_unclassified	-0.0513
Acidaminococcus_unclassified	PWY-6823: molybdenum cofactor biosynthesis	-0.026
Acidaminococcus_unclassified	METHGLYUT-PWY: superpathway of methylglyoxal degradation	-0.1042
Acidaminococcus_unclassified	PWY-6731: starch degradation III	0.0326
Acidaminococcus_unclassified	PWY0-1338: polymyxin resistance	0.1239
Acidaminococcus_unclassified	PWY-2723: trehalose degradation V	0.0514
Acidaminococcus_unclassified	PWY-7371: 1,4-dihydroxy-6-naphthoate biosynthesis II	-0.0563
Acidaminococcus_unclassified	P124-PWY: Bifidobacterium shunt	0.0362
Acidaminococcus_unclassified	PWY-5005: biotin biosynthesis II	0.0217
ARGORNPROST-PWY: arginine, ornithine and proline interconversion	Acidaminococcus_unclassified	-0.0238
[truncated: 247,572 more rows]
