# Supplementary material for: A Lactobacillus consortium provides insights into the sleep-exercise-microbiome nexus in proof of concept studies of elite athletes and in the general population
Source: Microbiome. 2025 Jan 2;13:1. doi: 10.1186/s40168-024-01936-4 (PMC11697739; doi:10.1186/s40168-024-01936-4)
Supplement: Supplementary file 8 — Additional file 7: Bray–Curtis analysis. [file 40168_2024_1936_MOESM7_ESM.zip › taxa_metabolites_sparcc_correlations.txt]

feature1	feature2	r
2-Piperidinone	Alanine	0.0838
2-Piperidinone	Sarcosine	0.0896
2-Piperidinone	Aspartic acid	-0.1166
2-Piperidinone	Betaine	0.6091
2-Piperidinone	Cadaverine	0.3087
2-Piperidinone	Choline	-0.1699
2-Piperidinone	Citric acid	0.0129
2-Piperidinone	Citrulline	0.006
2-Piperidinone	Glutamine	0.1106
2-Piperidinone	Leucine	0.2689
2-Piperidinone	Lysine	0.0613
2-Piperidinone	Nicotinic acid/Picolinic acid	-0.0605
2-Piperidinone	Pipecolic acid	-0.2069
2-Piperidinone	Suberic acid	-0.0351
2-Piperidinone	Threonine	0.1159
2-Piperidinone	Tyrosine	0.2781
2-Piperidinone	s__Acidaminococcus_intestini	-0.0714
2-Piperidinone	s__Acidaminococcus_sp_D21	-0.1643
2-Piperidinone	s__Acidaminococcus_unclassified	-0.0353
2-Piperidinone	s__Actinobacillus_unclassified	-0.0137
2-Piperidinone	s__Actinomyces_graevenitzii	-0.0193
2-Piperidinone	s__Actinomyces_johnsonii	0.124
2-Piperidinone	s__Actinomyces_massiliensis	0.0316
2-Piperidinone	s__Actinomyces_naeslundii	0.1166
2-Piperidinone	s__Actinomyces_odontolyticus	0.0059
2-Piperidinone	s__Actinomyces_oris	0.0117
2-Piperidinone	s__Actinomyces_turicensis	-0.0061
2-Piperidinone	s__Actinomyces_viscosus	0.0085
2-Piperidinone	s__Adlercreutzia_equolifaciens	-0.026
2-Piperidinone	s__Akkermansia_muciniphila	-0.0032
2-Piperidinone	s__Alistipes_finegoldii	0.0126
2-Piperidinone	s__Alistipes_indistinctus	-0.0587
2-Piperidinone	s__Alistipes_onderdonkii	0.0848
2-Piperidinone	s__Alistipes_putredinis	-0.0084
2-Piperidinone	s__Alistipes_senegalensis	-0.0468
2-Piperidinone	s__Alistipes_shahii	-0.0251
2-Piperidinone	s__Alistipes_sp_AP11	0.0337
2-Piperidinone	s__Alistipes_sp_HGB5	0.0288
2-Piperidinone	s__Alistipes_unclassified	-0.0546
2-Piperidinone	s__Anaerostipes_caccae	-0.0989
2-Piperidinone	s__Anaerostipes_hadrus	-0.0204
2-Piperidinone	s__Anaerostipes_unclassified	-0.0591
2-Piperidinone	s__Anaerotruncus_colihominis	-0.0627
2-Piperidinone	s__Anaerotruncus_unclassified	0.0604
2-Piperidinone	s__Arthrospira_maxima	-0.0274
2-Piperidinone	s__Arthrospira_unclassified	0.0121
2-Piperidinone	s__Atopobium_parvulum	-0.0731
2-Piperidinone	s__Atopobium_sp_ICM58	-0.0509
2-Piperidinone	s__Bacillus_subtilis	-0.0226
2-Piperidinone	s__Bacteroidales_bacterium_ph8	0.0075
2-Piperidinone	s__Bacteroides_caccae	-0.0727
2-Piperidinone	s__Bacteroides_cellulosilyticus	0.0282
2-Piperidinone	s__Bacteroides_clarus	0.0562
2-Piperidinone	s__Bacteroides_coprocola	0.0064
2-Piperidinone	s__Bacteroides_dorei	0.0374
2-Piperidinone	s__Bacteroides_eggerthii	-0.0143
2-Piperidinone	s__Bacteroides_faecis	0.0182
2-Piperidinone	s__Bacteroides_finegoldii	0.0056
2-Piperidinone	s__Bacteroides_fragilis	0.0136
2-Piperidinone	s__Bacteroides_intestinalis	-0.0565
2-Piperidinone	s__Bacteroides_massiliensis	0.0246
2-Piperidinone	s__Bacteroides_nordii	0.1186
2-Piperidinone	s__Bacteroides_ovatus	0.029
2-Piperidinone	s__Bacteroides_pectinophilus	0.0868
2-Piperidinone	s__Bacteroides_plebeius	0.0606
2-Piperidinone	s__Bacteroides_salyersiae	-0.0861
2-Piperidinone	s__Bacteroides_sp_4_3_47FAA	0.0262
2-Piperidinone	s__Bacteroides_stercoris	-0.0139
2-Piperidinone	s__Bacteroides_thetaiotaomicron	0.0634
2-Piperidinone	s__Bacteroides_uniformis	0.083
2-Piperidinone	s__Bacteroides_vulgatus	0.0349
2-Piperidinone	s__Bacteroides_xylanisolvens	-0.0518
2-Piperidinone	s__Barnesiella_intestinihominis	0.0055
2-Piperidinone	s__Bifidobacterium_adolescentis	-0.0201
2-Piperidinone	s__Bifidobacterium_animalis	0.0411
2-Piperidinone	s__Bifidobacterium_bifidum	-0.0117
2-Piperidinone	s__Bifidobacterium_breve	-0.0478
2-Piperidinone	s__Bifidobacterium_catenulatum	-0.0293
2-Piperidinone	s__Bifidobacterium_dentium	0.098
2-Piperidinone	s__Bifidobacterium_longum	-0.1134
2-Piperidinone	s__Bifidobacterium_pseudocatenulatum	-0.0672
2-Piperidinone	s__Bilophila_unclassified	-0.0361
2-Piperidinone	s__Bilophila_wadsworthia	-0.0192
2-Piperidinone	s__Blautia_hydrogenotrophica	0.0678
2-Piperidinone	s__Blautia_producta	-0.0202
2-Piperidinone	s__Brachyspira_unclassified	0.063
2-Piperidinone	s__Burkholderia_unclassified	-0.0181
2-Piperidinone	s__Burkholderiales_bacterium_1_1_47	-0.1037
2-Piperidinone	s__Butyricicoccus_pullicaecorum	0.0246
2-Piperidinone	s__Butyricimonas_synergistica	-0.0252
2-Piperidinone	s__Butyrivibrio_crossotus	0.0803
2-Piperidinone	s__Butyrivibrio_unclassified	-0.0199
2-Piperidinone	s__C2likevirus_unclassified	0.0775
2-Piperidinone	s__Catenibacterium_mitsuokai	-0.0492
2-Piperidinone	s__Citrobacter_koseri	-0.014
2-Piperidinone	s__Citrobacter_unclassified	0.02
2-Piperidinone	s__Clostridiaceae_bacterium_JC118	-0.0774
2-Piperidinone	s__Clostridiales_bacterium_1_7_47FAA	0.0369
2-Piperidinone	s__Clostridium_asparagiforme	0.0346
2-Piperidinone	s__Clostridium_bartlettii	-0.0215
2-Piperidinone	s__Clostridium_bolteae	-0.0149
2-Piperidinone	s__Clostridium_celatum	-0.0083
2-Piperidinone	s__Clostridium_citroniae	0.0237
2-Piperidinone	s__Clostridium_clostridioforme	0.0465
2-Piperidinone	s__Clostridium_hathewayi	-0.0087
2-Piperidinone	s__Clostridium_innocuum	0.014
2-Piperidinone	s__Clostridium_leptum	-0.0273
2-Piperidinone	s__Clostridium_nexile	0.0362
2-Piperidinone	s__Clostridium_ramosum	0.0167
2-Piperidinone	s__Clostridium_scindens	0.0015
2-Piperidinone	s__Clostridium_sp_ATCC_BAA_442	0.0688
2-Piperidinone	s__Clostridium_sp_L2_50	0.014
2-Piperidinone	s__Clostridium_symbiosum	-0.0038
2-Piperidinone	s__Collinsella_aerofaciens	0.0755
2-Piperidinone	s__Collinsella_unclassified	-0.0499
2-Piperidinone	s__Comamonas_unclassified	0.0316
2-Piperidinone	s__Coprobacillus_unclassified	0.0293
2-Piperidinone	s__Coprobacter_fastidiosus	-0.024
2-Piperidinone	s__Coprococcus_catus	-0.0702
2-Piperidinone	s__Coprococcus_comes	0.1163
2-Piperidinone	s__Coprococcus_eutactus	0.0321
2-Piperidinone	s__Coprococcus_sp_ART55_1	0.0608
2-Piperidinone	s__Corynebacterium_amycolatum	-0.0046
2-Piperidinone	s__Corynebacterium_aurimucosum	-0.1091
2-Piperidinone	s__Corynebacterium_durum	-0.025
2-Piperidinone	s__Corynebacterium_jeikeium	0.0284
2-Piperidinone	s__Desulfovibrio_desulfuricans	0.0015
2-Piperidinone	s__Desulfovibrio_piger	0.0415
2-Piperidinone	s__Dialister_invisus	-0.0441
2-Piperidinone	s__Dialister_succinatiphilus	-0.0167
2-Piperidinone	s__Dorea_formicigenerans	-0.0513
2-Piperidinone	s__Dorea_longicatena	0.0737
2-Piperidinone	s__Dorea_unclassified	-0.0455
2-Piperidinone	s__Eggerthella_lenta	-0.0166
2-Piperidinone	s__Eggerthella_sp_1_3_56FAA	0.0431
2-Piperidinone	s__Eggerthella_unclassified	0.0941
2-Piperidinone	s__Enterobacter_aerogenes	0.1218
2-Piperidinone	s__Enterobacter_cloacae	0.0118
2-Piperidinone	s__Enterococcus_casseliflavus	0.0142
2-Piperidinone	s__Enterococcus_durans	0.0629
2-Piperidinone	s__Enterococcus_faecium	-0.0095
2-Piperidinone	s__Erysipelotrichaceae_bacterium_21_3	-0.0157
2-Piperidinone	s__Erysipelotrichaceae_bacterium_2_2_44A	-0.0198
2-Piperidinone	s__Erysipelotrichaceae_bacterium_3_1_53	0.0665
2-Piperidinone	s__Erysipelotrichaceae_bacterium_5_2_54FAA	0.002
2-Piperidinone	s__Erysipelotrichaceae_bacterium_6_1_45	0.0189
2-Piperidinone	s__Escherichia_coli	0.1163
2-Piperidinone	s__Escherichia_unclassified	0.073
2-Piperidinone	s__Eubacterium_biforme	0.0518
2-Piperidinone	s__Eubacterium_brachy	0.0462
2-Piperidinone	s__Eubacterium_cylindroides	0.0156
2-Piperidinone	s__Eubacterium_dolichum	0.0131
2-Piperidinone	s__Eubacterium_eligens	-0.1423
2-Piperidinone	s__Eubacterium_hallii	-0.0421
2-Piperidinone	s__Eubacterium_limosum	-0.0168
2-Piperidinone	s__Eubacterium_ramulus	-0.0401
2-Piperidinone	s__Eubacterium_rectale	-0.0237
2-Piperidinone	s__Eubacterium_siraeum	-0.1159
2-Piperidinone	s__Eubacterium_sp_3_1_31	0.0191
2-Piperidinone	s__Eubacterium_ventriosum	0.011
2-Piperidinone	s__Faecalibacterium_prausnitzii	0.0475
2-Piperidinone	s__Finegoldia_magna	-0.009
2-Piperidinone	s__Flavonifractor_plautii	-0.0836
2-Piperidinone	s__Gemella_unclassified	0.0597
2-Piperidinone	s__Gordonibacter_pamelaeae	0.0179
2-Piperidinone	s__Granulicatella_adiacens	0.0737
2-Piperidinone	s__Granulicatella_unclassified	0.0276
2-Piperidinone	s__Haemophilus_parainfluenzae	-0.0813
2-Piperidinone	s__Haemophilus_pittmaniae	-0.0581
2-Piperidinone	s__Haemophilus_sputorum	0.0696
2-Piperidinone	s__Holdemania_filiformis	-0.0918
2-Piperidinone	s__Holdemania_unclassified	-0.0217
2-Piperidinone	s__Klebsiella_oxytoca	-0.0531
2-Piperidinone	s__Klebsiella_pneumoniae	-0.0428
2-Piperidinone	s__Klebsiella_unclassified	-0.0746
2-Piperidinone	s__Lachnospiraceae_bacterium_1_1_57FAA	-0.0899
2-Piperidinone	s__Lachnospiraceae_bacterium_1_4_56FAA	0.0184
2-Piperidinone	s__Lachnospiraceae_bacterium_2_1_58FAA	0.017
2-Piperidinone	s__Lachnospiraceae_bacterium_3_1_46FAA	-0.0035
2-Piperidinone	s__Lachnospiraceae_bacterium_3_1_57FAA_CT1	-0.0853
2-Piperidinone	s__Lachnospiraceae_bacterium_5_1_57FAA	0.0123
2-Piperidinone	s__Lachnospiraceae_bacterium_5_1_63FAA	0.0557
2-Piperidinone	s__Lachnospiraceae_bacterium_7_1_58FAA	0.0816
2-Piperidinone	s__Lachnospiraceae_bacterium_8_1_57FAA	-0.0466
2-Piperidinone	s__Lactobacillus_acidophilus	0.0604
2-Piperidinone	s__Lactobacillus_casei_paracasei	-0.0195
2-Piperidinone	s__Lactobacillus_curvatus	0.0367
2-Piperidinone	s__Lactobacillus_delbrueckii	-0.0606
2-Piperidinone	s__Lactobacillus_fermentum	-0.0062
2-Piperidinone	s__Lactobacillus_plantarum	0.0063
2-Piperidinone	s__Lactobacillus_reuteri	-0.0427
2-Piperidinone	s__Lactobacillus_rhamnosus	0.0062
2-Piperidinone	s__Lactobacillus_ruminis	-0.0616
2-Piperidinone	s__Lactobacillus_sakei	-0.0402
2-Piperidinone	s__Lactobacillus_sanfranciscensis	-0.0034
2-Piperidinone	s__Lactococcus_lactis	-0.018
2-Piperidinone	s__Lactococcus_phage_BM13	0.1558
2-Piperidinone	s__Leuconostoc_carnosum	0.0652
2-Piperidinone	s__Leuconostoc_gelidum	-0.0243
2-Piperidinone	s__Leuconostoc_lactis	-0.0171
2-Piperidinone	s__Leuconostoc_mesenteroides	0.0256
2-Piperidinone	s__Leuconostoc_unclassified	-0.0684
2-Piperidinone	s__Megamonas_hypermegale	-0.0625
2-Piperidinone	s__Megamonas_unclassified	0.0941
2-Piperidinone	s__Methanobrevibacter_smithii	0.0848
2-Piperidinone	s__Methanobrevibacter_unclassified	-0.0418
2-Piperidinone	s__Methanosphaera_stadtmanae	-0.0252
2-Piperidinone	s__Mitsuokella_multacida	0.0026
2-Piperidinone	s__Mitsuokella_unclassified	-0.0018
2-Piperidinone	s__Odoribacter_splanchnicus	0.0618
2-Piperidinone	s__Odoribacter_unclassified	0.0147
2-Piperidinone	s__Olsenella_unclassified	-0.101
2-Piperidinone	s__Oscillibacter_sp_KLE_1728	0.0402
2-Piperidinone	s__Oscillibacter_unclassified	-0.0182
2-Piperidinone	s__Other	0.0153
2-Piperidinone	s__Oxalobacter_formigenes	-0.0702
2-Piperidinone	s__Parabacteroides_distasonis	-0.0866
2-Piperidinone	s__Parabacteroides_goldsteinii	0.0145
2-Piperidinone	s__Parabacteroides_johnsonii	0.0089
2-Piperidinone	s__Parabacteroides_merdae	0.0157
2-Piperidinone	s__Parabacteroides_unclassified	-0.0511
2-Piperidinone	s__Paraprevotella_clara	0.0138
2-Piperidinone	s__Paraprevotella_unclassified	-0.0359
2-Piperidinone	s__Paraprevotella_xylaniphila	0.0337
2-Piperidinone	s__Parasutterella_excrementihominis	-0.0487
2-Piperidinone	s__Pediococcus_pentosaceus	-0.0256
2-Piperidinone	s__Peptostreptococcaceae_noname_unclassified	-0.0316
2-Piperidinone	s__Peptostreptococcus_anaerobius	-0.0232
2-Piperidinone	s__Peptostreptococcus_stomatis	0.0377
2-Piperidinone	s__Peptostreptococcus_unclassified	-0.0704
2-Piperidinone	s__Phascolarctobacterium_succinatutens	-0.0608
2-Piperidinone	s__Porphyromonas_asaccharolytica	-0.0227
2-Piperidinone	s__Prevotella_bivia	-0.005
2-Piperidinone	s__Prevotella_copri	-0.0559
2-Piperidinone	s__Prevotella_disiens	0.047
2-Piperidinone	s__Prevotella_stercorea	0.0159
2-Piperidinone	s__Prevotella_timonensis	-0.0585
2-Piperidinone	s__Propionibacterium_acidipropionici	0.0754
2-Piperidinone	s__Propionibacterium_freudenreichii	-0.0011
2-Piperidinone	s__Propionibacterium_propionicum	-0.0524
2-Piperidinone	s__Pseudoflavonifractor_capillosus	0.0534
2-Piperidinone	s__Pseudomonas_fragi	0.0188
2-Piperidinone	s__Pseudomonas_unclassified	0.0574
2-Piperidinone	s__Raoultella_ornithinolytica	0.017
2-Piperidinone	s__Roseburia_hominis	0.0277
2-Piperidinone	s__Roseburia_intestinalis	0.0276
2-Piperidinone	s__Roseburia_inulinivorans	0.0282
2-Piperidinone	s__Roseburia_unclassified	-0.1126
2-Piperidinone	s__Rothia_aeria	0.0181
2-Piperidinone	s__Rothia_dentocariosa	-0.0601
2-Piperidinone	s__Rothia_mucilaginosa	0.0362
2-Piperidinone	s__Rothia_unclassified	-0.026
2-Piperidinone	s__Ruminococcaceae_bacterium_D16	-0.0966
2-Piperidinone	s__Ruminococcus_albus	0.0765
2-Piperidinone	s__Ruminococcus_bromii	0.0778
2-Piperidinone	s__Ruminococcus_callidus	0.0139
2-Piperidinone	s__Ruminococcus_champanellensis	-0.0546
2-Piperidinone	s__Ruminococcus_gnavus	0.0089
2-Piperidinone	s__Ruminococcus_lactaris	-0.0782
2-Piperidinone	s__Ruminococcus_obeum	-0.0291
2-Piperidinone	s__Ruminococcus_sp_5_1_39BFAA	0.0648
2-Piperidinone	s__Ruminococcus_sp_JC304	-0.049
2-Piperidinone	s__Ruminococcus_torques	0.0624
2-Piperidinone	s__Saccharomyces_cerevisiae	0.0335
2-Piperidinone	s__Scardovia_wiggsiae	0.0581
2-Piperidinone	s__Solobacterium_moorei	0.0133
2-Piperidinone	s__Staphylococcus_aureus	-0.0243
2-Piperidinone	s__Streptococcus_anginosus	0.0032
2-Piperidinone	s__Streptococcus_australis	-0.0536
2-Piperidinone	s__Streptococcus_constellatus	-0.0576
2-Piperidinone	s__Streptococcus_gordonii	0.0412
2-Piperidinone	s__Streptococcus_infantis	0.0833
2-Piperidinone	s__Streptococcus_intermedius	0.0598
2-Piperidinone	s__Streptococcus_mitis_oralis_pneumoniae	0.0398
2-Piperidinone	s__Streptococcus_mutans	0.0067
2-Piperidinone	s__Streptococcus_parasanguinis	-0.0591
2-Piperidinone	s__Streptococcus_salivarius	-0.01
2-Piperidinone	s__Streptococcus_sanguinis	-0.0265
2-Piperidinone	s__Streptococcus_thermophilus	-0.0165
2-Piperidinone	s__Streptococcus_vestibularis	0.0774
2-Piperidinone	s__Subdoligranulum_sp_4_3_54A2FAA	0.0661
2-Piperidinone	s__Subdoligranulum_unclassified	0.0019
2-Piperidinone	s__Subdoligranulum_variabile	-0.0444
2-Piperidinone	s__Succinatimonas_hippei	-0.0411
2-Piperidinone	s__Sutterella_wadsworthensis	-0.0683
2-Piperidinone	s__Tetragenococcus_halophilus	-0.0185
2-Piperidinone	s__Turicibacter_sanguinis	0.0294
2-Piperidinone	s__Turicibacter_unclassified	-0.0373
2-Piperidinone	s__Veillonella_atypica	-0.0322
2-Piperidinone	s__Veillonella_dispar	0.0573
2-Piperidinone	s__Veillonella_parvula	-0.028
2-Piperidinone	s__Veillonella_unclassified	-0.0309
2-Piperidinone	s__Weissella_cibaria	0.072
Alanine	Sarcosine	0.1975
Alanine	Aspartic acid	0.0396
Alanine	Betaine	0.1457
Alanine	Cadaverine	-0.0766
Alanine	Choline	-0.0155
Alanine	Citric acid	-0.0713
Alanine	Citrulline	0.0635
Alanine	Glutamine	0.0283
Alanine	Leucine	0.0998
Alanine	Lysine	0.1009
Alanine	Nicotinic acid/Picolinic acid	-0.1141
Alanine	Pipecolic acid	0.0272
Alanine	Suberic acid	-0.0192
Alanine	Threonine	0.0544
Alanine	Tyrosine	0.0787
Alanine	s__Acidaminococcus_intestini	0.0358
Alanine	s__Acidaminococcus_sp_D21	0.0367
Alanine	s__Acidaminococcus_unclassified	-0.0088
Alanine	s__Actinobacillus_unclassified	-0.146
Alanine	s__Actinomyces_graevenitzii	-0.0479
Alanine	s__Actinomyces_johnsonii	0.0122
Alanine	s__Actinomyces_massiliensis	-0.0754
Alanine	s__Actinomyces_naeslundii	-0.0296
Alanine	s__Actinomyces_odontolyticus	-0.0978
Alanine	s__Actinomyces_oris	-0.058
Alanine	s__Actinomyces_turicensis	0.0513
Alanine	s__Actinomyces_viscosus	-0.0153
Alanine	s__Adlercreutzia_equolifaciens	-0.0492
Alanine	s__Akkermansia_muciniphila	-0.0158
Alanine	s__Alistipes_finegoldii	0.0773
Alanine	s__Alistipes_indistinctus	-0.0415
Alanine	s__Alistipes_onderdonkii	0.034
Alanine	s__Alistipes_putredinis	-0.0282
Alanine	s__Alistipes_senegalensis	-0.0964
Alanine	s__Alistipes_shahii	-0.0206
Alanine	s__Alistipes_sp_AP11	-0.005
Alanine	s__Alistipes_sp_HGB5	-0.041
Alanine	s__Alistipes_unclassified	-0.0535
Alanine	s__Anaerostipes_caccae	-0.0244
Alanine	s__Anaerostipes_hadrus	-0.0231
Alanine	s__Anaerostipes_unclassified	-0.057
Alanine	s__Anaerotruncus_colihominis	-0.0905
Alanine	s__Anaerotruncus_unclassified	-0.025
Alanine	s__Arthrospira_maxima	0.0111
Alanine	s__Arthrospira_unclassified	-0.0741
Alanine	s__Atopobium_parvulum	-0.0087
Alanine	s__Atopobium_sp_ICM58	0.0355
Alanine	s__Bacillus_subtilis	0.0386
Alanine	s__Bacteroidales_bacterium_ph8	-0.078
Alanine	s__Bacteroides_caccae	0.0249
Alanine	s__Bacteroides_cellulosilyticus	0.011
Alanine	s__Bacteroides_clarus	-0.0095
Alanine	s__Bacteroides_coprocola	-0.0352
Alanine	s__Bacteroides_dorei	0.0597
Alanine	s__Bacteroides_eggerthii	-0.006
Alanine	s__Bacteroides_faecis	0.0683
Alanine	s__Bacteroides_finegoldii	0.0411
Alanine	s__Bacteroides_fragilis	-0.0139
Alanine	s__Bacteroides_intestinalis	-0.0562
Alanine	s__Bacteroides_massiliensis	0.01
Alanine	s__Bacteroides_nordii	0.0357
Alanine	s__Bacteroides_ovatus	0.0389
Alanine	s__Bacteroides_pectinophilus	-0.039
Alanine	s__Bacteroides_plebeius	0.065
Alanine	s__Bacteroides_salyersiae	0.0336
Alanine	s__Bacteroides_sp_4_3_47FAA	-0.025
Alanine	s__Bacteroides_stercoris	0.0462
Alanine	s__Bacteroides_thetaiotaomicron	0.0156
Alanine	s__Bacteroides_uniformis	0.0466
Alanine	s__Bacteroides_vulgatus	0.0214
Alanine	s__Bacteroides_xylanisolvens	-0.0236
Alanine	s__Barnesiella_intestinihominis	0.0018
Alanine	s__Bifidobacterium_adolescentis	0.0509
Alanine	s__Bifidobacterium_animalis	-0.0098
Alanine	s__Bifidobacterium_bifidum	0.0061
Alanine	s__Bifidobacterium_breve	0.0594
Alanine	s__Bifidobacterium_catenulatum	-0.1213
Alanine	s__Bifidobacterium_dentium	0.0873
Alanine	s__Bifidobacterium_longum	-0.0033
Alanine	s__Bifidobacterium_pseudocatenulatum	-0.0093
Alanine	s__Bilophila_unclassified	0.0708
Alanine	s__Bilophila_wadsworthia	-0.0732
Alanine	s__Blautia_hydrogenotrophica	0.0576
Alanine	s__Blautia_producta	0.0628
Alanine	s__Brachyspira_unclassified	-0.0211
Alanine	s__Burkholderia_unclassified	0.0634
Alanine	s__Burkholderiales_bacterium_1_1_47	-0.0447
Alanine	s__Butyricicoccus_pullicaecorum	0.0197
Alanine	s__Butyricimonas_synergistica	-0.0223
Alanine	s__Butyrivibrio_crossotus	0.0515
Alanine	s__Butyrivibrio_unclassified	-0.0482
Alanine	s__C2likevirus_unclassified	-0.0664
Alanine	s__Catenibacterium_mitsuokai	-0.026
Alanine	s__Citrobacter_koseri	0.0384
Alanine	s__Citrobacter_unclassified	-0.041
Alanine	s__Clostridiaceae_bacterium_JC118	-0.0788
Alanine	s__Clostridiales_bacterium_1_7_47FAA	-0.0948
Alanine	s__Clostridium_asparagiforme	0.0537
Alanine	s__Clostridium_bartlettii	-0.0052
Alanine	s__Clostridium_bolteae	0.0653
Alanine	s__Clostridium_celatum	0.0066
Alanine	s__Clostridium_citroniae	-0.02
Alanine	s__Clostridium_clostridioforme	-0.0737
Alanine	s__Clostridium_hathewayi	-0.0426
Alanine	s__Clostridium_innocuum	-0.0265
Alanine	s__Clostridium_leptum	0.0275
Alanine	s__Clostridium_nexile	-0.0733
Alanine	s__Clostridium_ramosum	-0.0217
Alanine	s__Clostridium_scindens	0.1002
Alanine	s__Clostridium_sp_ATCC_BAA_442	0.0567
Alanine	s__Clostridium_sp_L2_50	-0.0666
Alanine	s__Clostridium_symbiosum	-0.0884
Alanine	s__Collinsella_aerofaciens	-0.068
Alanine	s__Collinsella_unclassified	0.0785
Alanine	s__Comamonas_unclassified	-0.0586
Alanine	s__Coprobacillus_unclassified	-0.0768
Alanine	s__Coprobacter_fastidiosus	-0.0367
Alanine	s__Coprococcus_catus	-0.046
Alanine	s__Coprococcus_comes	0.0342
Alanine	s__Coprococcus_eutactus	-0.0394
Alanine	s__Coprococcus_sp_ART55_1	-0.0472
Alanine	s__Corynebacterium_amycolatum	-0.0071
Alanine	s__Corynebacterium_aurimucosum	0.034
Alanine	s__Corynebacterium_durum	-0.0234
Alanine	s__Corynebacterium_jeikeium	-0.0251
Alanine	s__Desulfovibrio_desulfuricans	-0.0304
Alanine	s__Desulfovibrio_piger	-0.0987
Alanine	s__Dialister_invisus	0.0038
Alanine	s__Dialister_succinatiphilus	-0.013
Alanine	s__Dorea_formicigenerans	-0.0502
Alanine	s__Dorea_longicatena	-0.1024
Alanine	s__Dorea_unclassified	-0.0541
Alanine	s__Eggerthella_lenta	0.0014
Alanine	s__Eggerthella_sp_1_3_56FAA	0.0372
Alanine	s__Eggerthella_unclassified	0.0018
Alanine	s__Enterobacter_aerogenes	-0.031
Alanine	s__Enterobacter_cloacae	0.0281
Alanine	s__Enterococcus_casseliflavus	-0.029
Alanine	s__Enterococcus_durans	0.0482
Alanine	s__Enterococcus_faecium	0.0419
Alanine	s__Erysipelotrichaceae_bacterium_21_3	0.0747
Alanine	s__Erysipelotrichaceae_bacterium_2_2_44A	-0.0851
Alanine	s__Erysipelotrichaceae_bacterium_3_1_53	-0.0331
Alanine	s__Erysipelotrichaceae_bacterium_5_2_54FAA	0.0134
Alanine	s__Erysipelotrichaceae_bacterium_6_1_45	-0.0528
Alanine	s__Escherichia_coli	-0.0175
Alanine	s__Escherichia_unclassified	0.0835
Alanine	s__Eubacterium_biforme	-0.0519
Alanine	s__Eubacterium_brachy	-0.0983
Alanine	s__Eubacterium_cylindroides	0.1435
Alanine	s__Eubacterium_dolichum	-0.049
Alanine	s__Eubacterium_eligens	0.0035
Alanine	s__Eubacterium_hallii	-0.0651
Alanine	s__Eubacterium_limosum	0.0622
Alanine	s__Eubacterium_ramulus	0.0169
Alanine	s__Eubacterium_rectale	0.033
Alanine	s__Eubacterium_siraeum	0.0531
Alanine	s__Eubacterium_sp_3_1_31	0.0032
Alanine	s__Eubacterium_ventriosum	-0.0338
Alanine	s__Faecalibacterium_prausnitzii	0.069
Alanine	s__Finegoldia_magna	-0.0884
Alanine	s__Flavonifractor_plautii	0.0188
Alanine	s__Gemella_unclassified	-0.027
Alanine	s__Gordonibacter_pamelaeae	-0.0583
Alanine	s__Granulicatella_adiacens	0.0332
Alanine	s__Granulicatella_unclassified	0.002
Alanine	s__Haemophilus_parainfluenzae	-0.0614
Alanine	s__Haemophilus_pittmaniae	-0.0591
Alanine	s__Haemophilus_sputorum	0.0464
Alanine	s__Holdemania_filiformis	-0.0103
Alanine	s__Holdemania_unclassified	0.0194
Alanine	s__Klebsiella_oxytoca	-0.0487
Alanine	s__Klebsiella_pneumoniae	-0.0645
Alanine	s__Klebsiella_unclassified	0.0414
Alanine	s__Lachnospiraceae_bacterium_1_1_57FAA	-0.0472
Alanine	s__Lachnospiraceae_bacterium_1_4_56FAA	0.045
Alanine	s__Lachnospiraceae_bacterium_2_1_58FAA	0.0206
Alanine	s__Lachnospiraceae_bacterium_3_1_46FAA	0.0189
Alanine	s__Lachnospiraceae_bacterium_3_1_57FAA_CT1	0.0091
Alanine	s__Lachnospiraceae_bacterium_5_1_57FAA	-0.0009
Alanine	s__Lachnospiraceae_bacterium_5_1_63FAA	0.0822
Alanine	s__Lachnospiraceae_bacterium_7_1_58FAA	0.0329
Alanine	s__Lachnospiraceae_bacterium_8_1_57FAA	-0.112
Alanine	s__Lactobacillus_acidophilus	0.0054
Alanine	s__Lactobacillus_casei_paracasei	0.0127
Alanine	s__Lactobacillus_curvatus	-0.0089
Alanine	s__Lactobacillus_delbrueckii	-0.0663
Alanine	s__Lactobacillus_fermentum	-0.043
Alanine	s__Lactobacillus_plantarum	0.0178
Alanine	s__Lactobacillus_reuteri	-0.0329
Alanine	s__Lactobacillus_rhamnosus	-0.0108
Alanine	s__Lactobacillus_ruminis	0.0183
Alanine	s__Lactobacillus_sakei	-0.0397
Alanine	s__Lactobacillus_sanfranciscensis	-0.0608
Alanine	s__Lactococcus_lactis	-0.0437
Alanine	s__Lactococcus_phage_BM13	0.0892
Alanine	s__Leuconostoc_carnosum	-0.0597
Alanine	s__Leuconostoc_gelidum	0.0536
Alanine	s__Leuconostoc_lactis	0.022
Alanine	s__Leuconostoc_mesenteroides	0.0064
Alanine	s__Leuconostoc_unclassified	0.0569
Alanine	s__Megamonas_hypermegale	0.0439
Alanine	s__Megamonas_unclassified	0.024
Alanine	s__Methanobrevibacter_smithii	0.015
Alanine	s__Methanobrevibacter_unclassified	-0.0248
Alanine	s__Methanosphaera_stadtmanae	-0.0242
Alanine	s__Mitsuokella_multacida	-0.0542
Alanine	s__Mitsuokella_unclassified	-0.0364
Alanine	s__Odoribacter_splanchnicus	0.0914
Alanine	s__Odoribacter_unclassified	-0.009
Alanine	s__Olsenella_unclassified	-0.0306
Alanine	s__Oscillibacter_sp_KLE_1728	0.0428
Alanine	s__Oscillibacter_unclassified	-0.0331
Alanine	s__Other	-0.0631
Alanine	s__Oxalobacter_formigenes	-0.0986
Alanine	s__Parabacteroides_distasonis	-0.0907
Alanine	s__Parabacteroides_goldsteinii	0.0328
Alanine	s__Parabacteroides_johnsonii	-0.0021
Alanine	s__Parabacteroides_merdae	0.0181
Alanine	s__Parabacteroides_unclassified	-0.0259
Alanine	s__Paraprevotella_clara	0.0149
Alanine	s__Paraprevotella_unclassified	0.0103
Alanine	s__Paraprevotella_xylaniphila	0.0965
Alanine	s__Parasutterella_excrementihominis	-0.1222
Alanine	s__Pediococcus_pentosaceus	0.0098
Alanine	s__Peptostreptococcaceae_noname_unclassified	-0.0497
Alanine	s__Peptostreptococcus_anaerobius	-0.0815
Alanine	s__Peptostreptococcus_stomatis	-0.0203
Alanine	s__Peptostreptococcus_unclassified	-0.0457
Alanine	s__Phascolarctobacterium_succinatutens	0.0903
Alanine	s__Porphyromonas_asaccharolytica	-0.0057
Alanine	s__Prevotella_bivia	0.0058
Alanine	s__Prevotella_copri	-0.0798
Alanine	s__Prevotella_disiens	0.0124
Alanine	s__Prevotella_stercorea	-0.0411
Alanine	s__Prevotella_timonensis	0.0187
Alanine	s__Propionibacterium_acidipropionici	0.0724
Alanine	s__Propionibacterium_freudenreichii	0.0895
Alanine	s__Propionibacterium_propionicum	-0.0245
Alanine	s__Pseudoflavonifractor_capillosus	0.0458
Alanine	s__Pseudomonas_fragi	0.0476
Alanine	s__Pseudomonas_unclassified	-0.1596
Alanine	s__Raoultella_ornithinolytica	-0.0333
Alanine	s__Roseburia_hominis	0.0216
Alanine	s__Roseburia_intestinalis	-0.0826
Alanine	s__Roseburia_inulinivorans	-0.0357
Alanine	s__Roseburia_unclassified	-0.0309
Alanine	s__Rothia_aeria	0.0056
Alanine	s__Rothia_dentocariosa	-0.0365
Alanine	s__Rothia_mucilaginosa	-0.0392
Alanine	s__Rothia_unclassified	0.0703
Alanine	s__Ruminococcaceae_bacterium_D16	0.0137
Alanine	s__Ruminococcus_albus	-0.0692
Alanine	s__Ruminococcus_bromii	-0.0539
Alanine	s__Ruminococcus_callidus	-0.0257
Alanine	s__Ruminococcus_champanellensis	-0.0601
Alanine	s__Ruminococcus_gnavus	-0.0015
Alanine	s__Ruminococcus_lactaris	0.0085
Alanine	s__Ruminococcus_obeum	-0.0367
Alanine	s__Ruminococcus_sp_5_1_39BFAA	0.0249
Alanine	s__Ruminococcus_sp_JC304	-0.0336
Alanine	s__Ruminococcus_torques	-0.0015
Alanine	s__Saccharomyces_cerevisiae	0.0309
Alanine	s__Scardovia_wiggsiae	-0.0785
Alanine	s__Solobacterium_moorei	0.0685
Alanine	s__Staphylococcus_aureus	0.0595
Alanine	s__Streptococcus_anginosus	0.0122
Alanine	s__Streptococcus_australis	0.0041
Alanine	s__Streptococcus_constellatus	-0.0103
Alanine	s__Streptococcus_gordonii	0.0265
Alanine	s__Streptococcus_infantis	0.0354
Alanine	s__Streptococcus_intermedius	-0.0145
Alanine	s__Streptococcus_mitis_oralis_pneumoniae	-0.1296
Alanine	s__Streptococcus_mutans	0.0262
Alanine	s__Streptococcus_parasanguinis	0.0435
Alanine	s__Streptococcus_salivarius	0.001
Alanine	s__Streptococcus_sanguinis	0.0354
Alanine	s__Streptococcus_thermophilus	-0.0641
Alanine	s__Streptococcus_vestibularis	-0.0297
Alanine	s__Subdoligranulum_sp_4_3_54A2FAA	-0.0372
Alanine	s__Subdoligranulum_unclassified	-0.0664
Alanine	s__Subdoligranulum_variabile	-0.0123
Alanine	s__Succinatimonas_hippei	-0.0913
Alanine	s__Sutterella_wadsworthensis	0.0043
Alanine	s__Tetragenococcus_halophilus	-0.0017
Alanine	s__Turicibacter_sanguinis	-0.0949
Alanine	s__Turicibacter_unclassified	0.0327
Alanine	s__Veillonella_atypica	0.0689
Alanine	s__Veillonella_dispar	-0.0042
Alanine	s__Veillonella_parvula	-0.0091
Alanine	s__Veillonella_unclassified	0.0914
Alanine	s__Weissella_cibaria	0.0423
Aspartic acid	Sarcosine	0.0614
Betaine	Sarcosine	0.1172
Cadaverine	Sarcosine	-0.1098
Choline	Sarcosine	-0.01
Citric acid	Sarcosine	-0.0629
Citrulline	Sarcosine	0.1256
Glutamine	Sarcosine	0.0345
Leucine	Sarcosine	0.0837
Lysine	Sarcosine	-0.0869
Nicotinic acid/Picolinic acid	Sarcosine	-0.0361
Pipecolic acid	Sarcosine	-0.0243
Sarcosine	Suberic acid	0.0302
Sarcosine	Threonine	0.1723
Sarcosine	Tyrosine	0.0938
Sarcosine	s__Acidaminococcus_intestini	-0.0289
Sarcosine	s__Acidaminococcus_sp_D21	-0.0087
Sarcosine	s__Acidaminococcus_unclassified	-0.0724
Sarcosine	s__Actinobacillus_unclassified	0.032
Sarcosine	s__Actinomyces_graevenitzii	-0.0347
Sarcosine	s__Actinomyces_johnsonii	-0.0153
Sarcosine	s__Actinomyces_massiliensis	-0.113
Sarcosine	s__Actinomyces_naeslundii	0.0433
Sarcosine	s__Actinomyces_odontolyticus	-0.063
Sarcosine	s__Actinomyces_oris	0.0256
Sarcosine	s__Actinomyces_turicensis	0.0212
Sarcosine	s__Actinomyces_viscosus	-0.0998
Sarcosine	s__Adlercreutzia_equolifaciens	0.0264
Sarcosine	s__Akkermansia_muciniphila	-0.0972
Sarcosine	s__Alistipes_finegoldii	0.05
Sarcosine	s__Alistipes_indistinctus	-0.0088
Sarcosine	s__Alistipes_onderdonkii	0.0591
Sarcosine	s__Alistipes_putredinis	-0.0332
Sarcosine	s__Alistipes_senegalensis	0.0445
Sarcosine	s__Alistipes_shahii	-0.025
Sarcosine	s__Alistipes_sp_AP11	0.0199
Sarcosine	s__Alistipes_sp_HGB5	0.0058
Sarcosine	s__Alistipes_unclassified	0.0125
Sarcosine	s__Anaerostipes_caccae	0.0715
Sarcosine	s__Anaerostipes_hadrus	-0.0058
Sarcosine	s__Anaerostipes_unclassified	-0.013
Sarcosine	s__Anaerotruncus_colihominis	0.0652
Sarcosine	s__Anaerotruncus_unclassified	0.0789
Sarcosine	s__Arthrospira_maxima	0.0476
Sarcosine	s__Arthrospira_unclassified	0.0384
Sarcosine	s__Atopobium_parvulum	-0.0071
Sarcosine	s__Atopobium_sp_ICM58	-0.0231
Sarcosine	s__Bacillus_subtilis	-0.0073
Sarcosine	s__Bacteroidales_bacterium_ph8	0.015
Sarcosine	s__Bacteroides_caccae	-0.0953
Sarcosine	s__Bacteroides_cellulosilyticus	-0.0066
Sarcosine	s__Bacteroides_clarus	-0.0326
Sarcosine	s__Bacteroides_coprocola	-0.0576
Sarcosine	s__Bacteroides_dorei	0.0473
Sarcosine	s__Bacteroides_eggerthii	-0.0722
Sarcosine	s__Bacteroides_faecis	-0.0579
Sarcosine	s__Bacteroides_finegoldii	-0.0053
Sarcosine	s__Bacteroides_fragilis	-0.0262
Sarcosine	s__Bacteroides_intestinalis	-0.0327
Sarcosine	s__Bacteroides_massiliensis	-0.0098
Sarcosine	s__Bacteroides_nordii	0.0607
Sarcosine	s__Bacteroides_ovatus	0.0247
Sarcosine	s__Bacteroides_pectinophilus	-0.0462
Sarcosine	s__Bacteroides_plebeius	-0.0171
Sarcosine	s__Bacteroides_salyersiae	0.0184
Sarcosine	s__Bacteroides_sp_4_3_47FAA	-0.0416
Sarcosine	s__Bacteroides_stercoris	-0.0049
Sarcosine	s__Bacteroides_thetaiotaomicron	0.0576
Sarcosine	s__Bacteroides_uniformis	0.0005
Sarcosine	s__Bacteroides_vulgatus	-0.0225
Sarcosine	s__Bacteroides_xylanisolvens	0.0735
Sarcosine	s__Barnesiella_intestinihominis	-0.0361
Sarcosine	s__Bifidobacterium_adolescentis	-0.0249
Sarcosine	s__Bifidobacterium_animalis	-0.0778
Sarcosine	s__Bifidobacterium_bifidum	-0.0511
Sarcosine	s__Bifidobacterium_breve	-0.0148
Sarcosine	s__Bifidobacterium_catenulatum	0.0382
Sarcosine	s__Bifidobacterium_dentium	0.0416
Sarcosine	s__Bifidobacterium_longum	-0.0413
Sarcosine	s__Bifidobacterium_pseudocatenulatum	-0.0424
Sarcosine	s__Bilophila_unclassified	-0.0032
Sarcosine	s__Bilophila_wadsworthia	-0.0291
Sarcosine	s__Blautia_hydrogenotrophica	0.0597
Sarcosine	s__Blautia_producta	-0.0186
Sarcosine	s__Brachyspira_unclassified	-0.0889
Sarcosine	s__Burkholderia_unclassified	-0.0567
Sarcosine	s__Burkholderiales_bacterium_1_1_47	-0.0238
Sarcosine	s__Butyricicoccus_pullicaecorum	-0.0447
Sarcosine	s__Butyricimonas_synergistica	-0.0814
Sarcosine	s__Butyrivibrio_crossotus	-0.0046
Sarcosine	s__Butyrivibrio_unclassified	-0.0352
Sarcosine	s__C2likevirus_unclassified	-0.0636
Sarcosine	s__Catenibacterium_mitsuokai	0.0235
Sarcosine	s__Citrobacter_koseri	-0.0022
Sarcosine	s__Citrobacter_unclassified	-0.0826
Sarcosine	s__Clostridiaceae_bacterium_JC118	-0.0151
Sarcosine	s__Clostridiales_bacterium_1_7_47FAA	-0.0017
Sarcosine	s__Clostridium_asparagiforme	0.0739
Sarcosine	s__Clostridium_bartlettii	-0.0019
Sarcosine	s__Clostridium_bolteae	-0.1054
Sarcosine	s__Clostridium_celatum	-0.0277
Sarcosine	s__Clostridium_citroniae	0.0038
Sarcosine	s__Clostridium_clostridioforme	0.0409
Sarcosine	s__Clostridium_hathewayi	0.0817
Sarcosine	s__Clostridium_innocuum	0.0424
Sarcosine	s__Clostridium_leptum	0.0015
Sarcosine	s__Clostridium_nexile	0.0103
Sarcosine	s__Clostridium_ramosum	-0.0039
Sarcosine	s__Clostridium_scindens	-0.0569
Sarcosine	s__Clostridium_sp_ATCC_BAA_442	0.0483
Sarcosine	s__Clostridium_sp_L2_50	0.0001
Sarcosine	s__Clostridium_symbiosum	0.0397
Sarcosine	s__Collinsella_aerofaciens	-0.1611
Sarcosine	s__Collinsella_unclassified	-0.0017
Sarcosine	s__Comamonas_unclassified	-0.1489
Sarcosine	s__Coprobacillus_unclassified	-0.0798
Sarcosine	s__Coprobacter_fastidiosus	-0.016
Sarcosine	s__Coprococcus_catus	0.0149
Sarcosine	s__Coprococcus_comes	-0.0233
Sarcosine	s__Coprococcus_eutactus	0.0192
Sarcosine	s__Coprococcus_sp_ART55_1	-0.0228
Sarcosine	s__Corynebacterium_amycolatum	-0.0115
Sarcosine	s__Corynebacterium_aurimucosum	0.0754
Sarcosine	s__Corynebacterium_durum	-0.066
Sarcosine	s__Corynebacterium_jeikeium	0.0923
Sarcosine	s__Desulfovibrio_desulfuricans	0.0866
Sarcosine	s__Desulfovibrio_piger	-0.0366
Sarcosine	s__Dialister_invisus	-0.0455
Sarcosine	s__Dialister_succinatiphilus	-0.0122
Sarcosine	s__Dorea_formicigenerans	0.0004
Sarcosine	s__Dorea_longicatena	0.0459
Sarcosine	s__Dorea_unclassified	0.0012
Sarcosine	s__Eggerthella_lenta	0.0238
Sarcosine	s__Eggerthella_sp_1_3_56FAA	-0.0474
Sarcosine	s__Eggerthella_unclassified	0.04
Sarcosine	s__Enterobacter_aerogenes	0.0118
Sarcosine	s__Enterobacter_cloacae	-0.1049
Sarcosine	s__Enterococcus_casseliflavus	0.1051
Sarcosine	s__Enterococcus_durans	-0.1249
Sarcosine	s__Enterococcus_faecium	-0.0706
Sarcosine	s__Erysipelotrichaceae_bacterium_21_3	-0.0861
Sarcosine	s__Erysipelotrichaceae_bacterium_2_2_44A	0.056
Sarcosine	s__Erysipelotrichaceae_bacterium_3_1_53	0.021
Sarcosine	s__Erysipelotrichaceae_bacterium_5_2_54FAA	0.0558
Sarcosine	s__Erysipelotrichaceae_bacterium_6_1_45	0.0317
Sarcosine	s__Escherichia_coli	-0.0327
Sarcosine	s__Escherichia_unclassified	-0.0028
Sarcosine	s__Eubacterium_biforme	-0.0586
Sarcosine	s__Eubacterium_brachy	-0.0153
Sarcosine	s__Eubacterium_cylindroides	0.0607
Sarcosine	s__Eubacterium_dolichum	-0.0636
Sarcosine	s__Eubacterium_eligens	-0.0275
Sarcosine	s__Eubacterium_hallii	-0.0312
Sarcosine	s__Eubacterium_limosum	0.0249
Sarcosine	s__Eubacterium_ramulus	-0.0386
Sarcosine	s__Eubacterium_rectale	-0.0244
Sarcosine	s__Eubacterium_siraeum	0.0774
Sarcosine	s__Eubacterium_sp_3_1_31	0.0416
Sarcosine	s__Eubacterium_ventriosum	0.0581
Sarcosine	s__Faecalibacterium_prausnitzii	0.0643
Sarcosine	s__Finegoldia_magna	0.0091
Sarcosine	s__Flavonifractor_plautii	-0.0413
Sarcosine	s__Gemella_unclassified	-0.0482
Sarcosine	s__Gordonibacter_pamelaeae	-0.0119
Sarcosine	s__Granulicatella_adiacens	-0.0792
Sarcosine	s__Granulicatella_unclassified	0.0359
Sarcosine	s__Haemophilus_parainfluenzae	0.0513
Sarcosine	s__Haemophilus_pittmaniae	-0.0538
Sarcosine	s__Haemophilus_sputorum	0.0452
Sarcosine	s__Holdemania_filiformis	-0.0707
Sarcosine	s__Holdemania_unclassified	-0.0212
Sarcosine	s__Klebsiella_oxytoca	0.0271
Sarcosine	s__Klebsiella_pneumoniae	-0.0144
Sarcosine	s__Klebsiella_unclassified	-0.0068
Sarcosine	s__Lachnospiraceae_bacterium_1_1_57FAA	-0.1239
Sarcosine	s__Lachnospiraceae_bacterium_1_4_56FAA	0.0389
Sarcosine	s__Lachnospiraceae_bacterium_2_1_58FAA	0.0715
Sarcosine	s__Lachnospiraceae_bacterium_3_1_46FAA	-0.0303
Sarcosine	s__Lachnospiraceae_bacterium_3_1_57FAA_CT1	-0.0375
Sarcosine	s__Lachnospiraceae_bacterium_5_1_57FAA	-0.0007
Sarcosine	s__Lachnospiraceae_bacterium_5_1_63FAA	0.07
Sarcosine	s__Lachnospiraceae_bacterium_7_1_58FAA	-0.0873
Sarcosine	s__Lachnospiraceae_bacterium_8_1_57FAA	0.0113
Sarcosine	s__Lactobacillus_acidophilus	-0.0799
Sarcosine	s__Lactobacillus_casei_paracasei	-0.0142
Sarcosine	s__Lactobacillus_curvatus	-0.0309
Sarcosine	s__Lactobacillus_delbrueckii	-0.1035
Sarcosine	s__Lactobacillus_fermentum	-0.0576
Sarcosine	s__Lactobacillus_plantarum	-0.0022
Sarcosine	s__Lactobacillus_reuteri	-0.0416
Sarcosine	s__Lactobacillus_rhamnosus	-0.009
Sarcosine	s__Lactobacillus_ruminis	0.0481
Sarcosine	s__Lactobacillus_sakei	0.0049
Sarcosine	s__Lactobacillus_sanfranciscensis	0.0695
Sarcosine	s__Lactococcus_lactis	0.0028
Sarcosine	s__Lactococcus_phage_BM13	0.0047
Sarcosine	s__Leuconostoc_carnosum	0.0238
Sarcosine	s__Leuconostoc_gelidum	0.0519
Sarcosine	s__Leuconostoc_lactis	-0.0168
Sarcosine	s__Leuconostoc_mesenteroides	-0.0473
Sarcosine	s__Leuconostoc_unclassified	0.0281
Sarcosine	s__Megamonas_hypermegale	-0.0111
Sarcosine	s__Megamonas_unclassified	0.1344
Sarcosine	s__Methanobrevibacter_smithii	0.0837
Sarcosine	s__Methanobrevibacter_unclassified	0.0278
Sarcosine	s__Methanosphaera_stadtmanae	0.022
Sarcosine	s__Mitsuokella_multacida	0.0577
Sarcosine	s__Mitsuokella_unclassified	0.0383
Sarcosine	s__Odoribacter_splanchnicus	0.0353
Sarcosine	s__Odoribacter_unclassified	0.0252
Sarcosine	s__Olsenella_unclassified	0.0192
Sarcosine	s__Oscillibacter_sp_KLE_1728	-0.094
Sarcosine	s__Oscillibacter_unclassified	0.0639
Sarcosine	s__Other	-0.0928
Sarcosine	s__Oxalobacter_formigenes	0.0155
Sarcosine	s__Parabacteroides_distasonis	-0.0559
Sarcosine	s__Parabacteroides_goldsteinii	0.0542
Sarcosine	s__Parabacteroides_johnsonii	0.0681
Sarcosine	s__Parabacteroides_merdae	-0.0262
Sarcosine	s__Parabacteroides_unclassified	-0.0439
Sarcosine	s__Paraprevotella_clara	-0.0266
Sarcosine	s__Paraprevotella_unclassified	0.0351
Sarcosine	s__Paraprevotella_xylaniphila	0.0268
Sarcosine	s__Parasutterella_excrementihominis	-0.0677
Sarcosine	s__Pediococcus_pentosaceus	-0.0416
Sarcosine	s__Peptostreptococcaceae_noname_unclassified	0.0402
Sarcosine	s__Peptostreptococcus_anaerobius	-0.0684
Sarcosine	s__Peptostreptococcus_stomatis	-0.0354
Sarcosine	s__Peptostreptococcus_unclassified	-0.0884
Sarcosine	s__Phascolarctobacterium_succinatutens	-0.1394
Sarcosine	s__Porphyromonas_asaccharolytica	-0.0687
Sarcosine	s__Prevotella_bivia	-0.067
Sarcosine	s__Prevotella_copri	-0.0434
Sarcosine	s__Prevotella_disiens	0.0418
Sarcosine	s__Prevotella_stercorea	0.0289
Sarcosine	s__Prevotella_timonensis	-0.0147
Sarcosine	s__Propionibacterium_acidipropionici	-0.0041
Sarcosine	s__Propionibacterium_freudenreichii	0.0687
Sarcosine	s__Propionibacterium_propionicum	0.0317
Sarcosine	s__Pseudoflavonifractor_capillosus	0.025
Sarcosine	s__Pseudomonas_fragi	0.0037
Sarcosine	s__Pseudomonas_unclassified	0.0219
Sarcosine	s__Raoultella_ornithinolytica	-0.0178
Sarcosine	s__Roseburia_hominis	-0.128
Sarcosine	s__Roseburia_intestinalis	-0.0206
Sarcosine	s__Roseburia_inulinivorans	-0.0298
Sarcosine	s__Roseburia_unclassified	0.0209
Sarcosine	s__Rothia_aeria	-0.0226
Sarcosine	s__Rothia_dentocariosa	-0.0421
Sarcosine	s__Rothia_mucilaginosa	-0.0254
Sarcosine	s__Rothia_unclassified	0.0661
Sarcosine	s__Ruminococcaceae_bacterium_D16	0.0513
Sarcosine	s__Ruminococcus_albus	0.0795
Sarcosine	s__Ruminococcus_bromii	-0.0328
Sarcosine	s__Ruminococcus_callidus	0.0643
Sarcosine	s__Ruminococcus_champanellensis	-0.0547
Sarcosine	s__Ruminococcus_gnavus	-0.0472
Sarcosine	s__Ruminococcus_lactaris	-0.0424
Sarcosine	s__Ruminococcus_obeum	0.0401
Sarcosine	s__Ruminococcus_sp_5_1_39BFAA	0.0011
Sarcosine	s__Ruminococcus_sp_JC304	0.0422
Sarcosine	s__Ruminococcus_torques	-0.0225
Sarcosine	s__Saccharomyces_cerevisiae	-0.0269
Sarcosine	s__Scardovia_wiggsiae	0.0737
Sarcosine	s__Solobacterium_moorei	-0.0081
Sarcosine	s__Staphylococcus_aureus	0.1183
Sarcosine	s__Streptococcus_anginosus	0.0302
Sarcosine	s__Streptococcus_australis	0.0238
Sarcosine	s__Streptococcus_constellatus	0.0969
Sarcosine	s__Streptococcus_gordonii	0.0534
Sarcosine	s__Streptococcus_infantis	0.0062
Sarcosine	s__Streptococcus_intermedius	0.0135
Sarcosine	s__Streptococcus_mitis_oralis_pneumoniae	0.0027
Sarcosine	s__Streptococcus_mutans	-0.0548
Sarcosine	s__Streptococcus_parasanguinis	-0.0626
Sarcosine	s__Streptococcus_salivarius	0.0815
Sarcosine	s__Streptococcus_sanguinis	-0.0189
Sarcosine	s__Streptococcus_thermophilus	0.0987
Sarcosine	s__Streptococcus_vestibularis	0.0396
Sarcosine	s__Subdoligranulum_sp_4_3_54A2FAA	0.108
Sarcosine	s__Subdoligranulum_unclassified	-0.0887
Sarcosine	s__Subdoligranulum_variabile	0.0185
Sarcosine	s__Succinatimonas_hippei	-0.0648
Sarcosine	s__Sutterella_wadsworthensis	-0.0698
Sarcosine	s__Tetragenococcus_halophilus	0.0175
Sarcosine	s__Turicibacter_sanguinis	0.0402
Sarcosine	s__Turicibacter_unclassified	0.0652
Sarcosine	s__Veillonella_atypica	0.0102
Sarcosine	s__Veillonella_dispar	-0.1045
Sarcosine	s__Veillonella_parvula	0.0047
Sarcosine	s__Veillonella_unclassified	-0.0262
Sarcosine	s__Weissella_cibaria	-0.0546
Aspartic acid	Betaine	0.0198
Aspartic acid	Cadaverine	-0.0346
Aspartic acid	Choline	0.0873
Aspartic acid	Citric acid	0.0635
Aspartic acid	Citrulline	0.0909
Aspartic acid	Glutamine	0.0472
Aspartic acid	Leucine	0.165
Aspartic acid	Lysine	0.0168
Aspartic acid	Nicotinic acid/Picolinic acid	-0.0027
Aspartic acid	Pipecolic acid	-0.1212
Aspartic acid	Suberic acid	-0.0509
Aspartic acid	Threonine	0.1504
Aspartic acid	Tyrosine	0.0951
Aspartic acid	s__Acidaminococcus_intestini	-0.0893
Aspartic acid	s__Acidaminococcus_sp_D21	0.0016
Aspartic acid	s__Acidaminococcus_unclassified	0.0336
Aspartic acid	s__Actinobacillus_unclassified	-0.0663
Aspartic acid	s__Actinomyces_graevenitzii	0.0572
Aspartic acid	s__Actinomyces_johnsonii	0.007
Aspartic acid	s__Actinomyces_massiliensis	-0.0414
Aspartic acid	s__Actinomyces_naeslundii	-0.0078
Aspartic acid	s__Actinomyces_odontolyticus	0.0498
Aspartic acid	s__Actinomyces_oris	-0.1572
Aspartic acid	s__Actinomyces_turicensis	0.0416
Aspartic acid	s__Actinomyces_viscosus	0.0108
Aspartic acid	s__Adlercreutzia_equolifaciens	0.0209
Aspartic acid	s__Akkermansia_muciniphila	0.0588
Aspartic acid	s__Alistipes_finegoldii	0.0465
Aspartic acid	s__Alistipes_indistinctus	-0.0809
Aspartic acid	s__Alistipes_onderdonkii	0.0111
Aspartic acid	s__Alistipes_putredinis	-0.0117
Aspartic acid	s__Alistipes_senegalensis	0.0114
Aspartic acid	s__Alistipes_shahii	0.0359
Aspartic acid	s__Alistipes_sp_AP11	-0.0747
Aspartic acid	s__Alistipes_sp_HGB5	-0.1002
Aspartic acid	s__Alistipes_unclassified	-0.0102
Aspartic acid	s__Anaerostipes_caccae	-0.0265
Aspartic acid	s__Anaerostipes_hadrus	-0.0508
Aspartic acid	s__Anaerostipes_unclassified	0.0145
Aspartic acid	s__Anaerotruncus_colihominis	0.0113
Aspartic acid	s__Anaerotruncus_unclassified	-0.1218
Aspartic acid	s__Arthrospira_maxima	0.117
Aspartic acid	s__Arthrospira_unclassified	-0.0864
Aspartic acid	s__Atopobium_parvulum	0.0346
Aspartic acid	s__Atopobium_sp_ICM58	-0.0932
Aspartic acid	s__Bacillus_subtilis	-0.08
Aspartic acid	s__Bacteroidales_bacterium_ph8	0.0239
Aspartic acid	s__Bacteroides_caccae	-0.0674
Aspartic acid	s__Bacteroides_cellulosilyticus	0.0473
Aspartic acid	s__Bacteroides_clarus	0.149
Aspartic acid	s__Bacteroides_coprocola	-0.0337
Aspartic acid	s__Bacteroides_dorei	-0.0084
Aspartic acid	s__Bacteroides_eggerthii	-0.0804
Aspartic acid	s__Bacteroides_faecis	-0.007
Aspartic acid	s__Bacteroides_finegoldii	-0.0133
Aspartic acid	s__Bacteroides_fragilis	0.0033
Aspartic acid	s__Bacteroides_intestinalis	-0.0012
Aspartic acid	s__Bacteroides_massiliensis	0.0937
Aspartic acid	s__Bacteroides_nordii	-0.0222
Aspartic acid	s__Bacteroides_ovatus	0.0839
Aspartic acid	s__Bacteroides_pectinophilus	-0.0119
Aspartic acid	s__Bacteroides_plebeius	0.0252
Aspartic acid	s__Bacteroides_salyersiae	0.0021
Aspartic acid	s__Bacteroides_sp_4_3_47FAA	0.0033
Aspartic acid	s__Bacteroides_stercoris	0.0009
Aspartic acid	s__Bacteroides_thetaiotaomicron	-0.0526
Aspartic acid	s__Bacteroides_uniformis	-0.1175
Aspartic acid	s__Bacteroides_vulgatus	0.0227
Aspartic acid	s__Bacteroides_xylanisolvens	0.0457
Aspartic acid	s__Barnesiella_intestinihominis	-0.041
Aspartic acid	s__Bifidobacterium_adolescentis	-0.0009
Aspartic acid	s__Bifidobacterium_animalis	-0.0768
Aspartic acid	s__Bifidobacterium_bifidum	-0.1005
Aspartic acid	s__Bifidobacterium_breve	-0.0457
Aspartic acid	s__Bifidobacterium_catenulatum	-0.0398
Aspartic acid	s__Bifidobacterium_dentium	-0.1159
Aspartic acid	s__Bifidobacterium_longum	0.0035
Aspartic acid	s__Bifidobacterium_pseudocatenulatum	-0.0719
Aspartic acid	s__Bilophila_unclassified	0.0296
Aspartic acid	s__Bilophila_wadsworthia	0.0135
Aspartic acid	s__Blautia_hydrogenotrophica	-0.0338
Aspartic acid	s__Blautia_producta	-0.0021
Aspartic acid	s__Brachyspira_unclassified	0.0119
Aspartic acid	s__Burkholderia_unclassified	-0.0994
Aspartic acid	s__Burkholderiales_bacterium_1_1_47	0.0333
Aspartic acid	s__Butyricicoccus_pullicaecorum	-0.0316
Aspartic acid	s__Butyricimonas_synergistica	0.0586
Aspartic acid	s__Butyrivibrio_crossotus	0.0199
Aspartic acid	s__Butyrivibrio_unclassified	-0.0092
Aspartic acid	s__C2likevirus_unclassified	0.0189
Aspartic acid	s__Catenibacterium_mitsuokai	0.0519
Aspartic acid	s__Citrobacter_koseri	-0.0608
Aspartic acid	s__Citrobacter_unclassified	0.0155
Aspartic acid	s__Clostridiaceae_bacterium_JC118	-0.0455
Aspartic acid	s__Clostridiales_bacterium_1_7_47FAA	-0.004
Aspartic acid	s__Clostridium_asparagiforme	-0.0314
Aspartic acid	s__Clostridium_bartlettii	-0.0363
Aspartic acid	s__Clostridium_bolteae	0.0919
Aspartic acid	s__Clostridium_celatum	0.0297
Aspartic acid	s__Clostridium_citroniae	0.0608
Aspartic acid	s__Clostridium_clostridioforme	0.0564
Aspartic acid	s__Clostridium_hathewayi	-0.0883
Aspartic acid	s__Clostridium_innocuum	0.0177
Aspartic acid	s__Clostridium_leptum	-0.0622
Aspartic acid	s__Clostridium_nexile	0.0255
Aspartic acid	s__Clostridium_ramosum	-0.1036
Aspartic acid	s__Clostridium_scindens	-0.0305
Aspartic acid	s__Clostridium_sp_ATCC_BAA_442	-0.1061
Aspartic acid	s__Clostridium_sp_L2_50	-0.0487
Aspartic acid	s__Clostridium_symbiosum	-0.0679
Aspartic acid	s__Collinsella_aerofaciens	0.0255
Aspartic acid	s__Collinsella_unclassified	0.0004
Aspartic acid	s__Comamonas_unclassified	0.0731
Aspartic acid	s__Coprobacillus_unclassified	-0.0086
Aspartic acid	s__Coprobacter_fastidiosus	0.0379
Aspartic acid	s__Coprococcus_catus	-0.0789
Aspartic acid	s__Coprococcus_comes	-0.0171
Aspartic acid	s__Coprococcus_eutactus	-0.0743
Aspartic acid	s__Coprococcus_sp_ART55_1	-0.0643
Aspartic acid	s__Corynebacterium_amycolatum	-0.0302
Aspartic acid	s__Corynebacterium_aurimucosum	-0.0055
Aspartic acid	s__Corynebacterium_durum	-0.0099
Aspartic acid	s__Corynebacterium_jeikeium	0.0572
Aspartic acid	s__Desulfovibrio_desulfuricans	0.0101
Aspartic acid	s__Desulfovibrio_piger	-0.0115
Aspartic acid	s__Dialister_invisus	-0.0898
Aspartic acid	s__Dialister_succinatiphilus	0.0635
Aspartic acid	s__Dorea_formicigenerans	0.0019
Aspartic acid	s__Dorea_longicatena	0.041
Aspartic acid	s__Dorea_unclassified	0.0057
Aspartic acid	s__Eggerthella_lenta	0.0459
Aspartic acid	s__Eggerthella_sp_1_3_56FAA	0.0646
Aspartic acid	s__Eggerthella_unclassified	0.0626
Aspartic acid	s__Enterobacter_aerogenes	-0.04
Aspartic acid	s__Enterobacter_cloacae	-0.0153
Aspartic acid	s__Enterococcus_casseliflavus	0.0155
Aspartic acid	s__Enterococcus_durans	-0.0515
Aspartic acid	s__Enterococcus_faecium	-0.0001
Aspartic acid	s__Erysipelotrichaceae_bacterium_21_3	0.0126
Aspartic acid	s__Erysipelotrichaceae_bacterium_2_2_44A	0.0177
Aspartic acid	s__Erysipelotrichaceae_bacterium_3_1_53	-0.0417
Aspartic acid	s__Erysipelotrichaceae_bacterium_5_2_54FAA	-0.048
Aspartic acid	s__Erysipelotrichaceae_bacterium_6_1_45	-0.1124
Aspartic acid	s__Escherichia_coli	-0.0353
Aspartic acid	s__Escherichia_unclassified	-0.0434
Aspartic acid	s__Eubacterium_biforme	-0.0561
Aspartic acid	s__Eubacterium_brachy	0.0595
Aspartic acid	s__Eubacterium_cylindroides	-0.0086
Aspartic acid	s__Eubacterium_dolichum	-0.0799
Aspartic acid	s__Eubacterium_eligens	-0.027
Aspartic acid	s__Eubacterium_hallii	-0.0213
Aspartic acid	s__Eubacterium_limosum	0.0507
Aspartic acid	s__Eubacterium_ramulus	-0.0054
Aspartic acid	s__Eubacterium_rectale	-0.0154
Aspartic acid	s__Eubacterium_siraeum	0.0075
Aspartic acid	s__Eubacterium_sp_3_1_31	0.0477
Aspartic acid	s__Eubacterium_ventriosum	0.0118
Aspartic acid	s__Faecalibacterium_prausnitzii	-0.0568
Aspartic acid	s__Finegoldia_magna	-0.0179
Aspartic acid	s__Flavonifractor_plautii	-0.0081
Aspartic acid	s__Gemella_unclassified	0.0975
Aspartic acid	s__Gordonibacter_pamelaeae	-0.0418
Aspartic acid	s__Granulicatella_adiacens	-0.038
Aspartic acid	s__Granulicatella_unclassified	-0.0823
Aspartic acid	s__Haemophilus_parainfluenzae	-0.0558
Aspartic acid	s__Haemophilus_pittmaniae	0.0146
Aspartic acid	s__Haemophilus_sputorum	0.01
Aspartic acid	s__Holdemania_filiformis	-0.0821
Aspartic acid	s__Holdemania_unclassified	0.0698
Aspartic acid	s__Klebsiella_oxytoca	0.0981
Aspartic acid	s__Klebsiella_pneumoniae	0.0549
Aspartic acid	s__Klebsiella_unclassified	0.1229
Aspartic acid	s__Lachnospiraceae_bacterium_1_1_57FAA	0.0303
Aspartic acid	s__Lachnospiraceae_bacterium_1_4_56FAA	-0.0725
Aspartic acid	s__Lachnospiraceae_bacterium_2_1_58FAA	-0.0592
Aspartic acid	s__Lachnospiraceae_bacterium_3_1_46FAA	-0.0137
Aspartic acid	s__Lachnospiraceae_bacterium_3_1_57FAA_CT1	0.009
Aspartic acid	s__Lachnospiraceae_bacterium_5_1_57FAA	-0.0536
Aspartic acid	s__Lachnospiraceae_bacterium_5_1_63FAA	-0.0339
Aspartic acid	s__Lachnospiraceae_bacterium_7_1_58FAA	-0.0699
Aspartic acid	s__Lachnospiraceae_bacterium_8_1_57FAA	0.0601
Aspartic acid	s__Lactobacillus_acidophilus	-0.0418
Aspartic acid	s__Lactobacillus_casei_paracasei	0.0567
Aspartic acid	s__Lactobacillus_curvatus	-0.0958
Aspartic acid	s__Lactobacillus_delbrueckii	-0.0369
Aspartic acid	s__Lactobacillus_fermentum	0.0349
Aspartic acid	s__Lactobacillus_plantarum	-0.0154
Aspartic acid	s__Lactobacillus_reuteri	-0.0352
Aspartic acid	s__Lactobacillus_rhamnosus	-0.0667
Aspartic acid	s__Lactobacillus_ruminis	-0.0505
Aspartic acid	s__Lactobacillus_sakei	0.098
Aspartic acid	s__Lactobacillus_sanfranciscensis	-0.0244
Aspartic acid	s__Lactococcus_lactis	-0.0249
Aspartic acid	s__Lactococcus_phage_BM13	-0.0239
Aspartic acid	s__Leuconostoc_carnosum	0.0294
Aspartic acid	s__Leuconostoc_gelidum	-0.0173
Aspartic acid	s__Leuconostoc_lactis	0.0749
Aspartic acid	s__Leuconostoc_mesenteroides	-0.0811
Aspartic acid	s__Leuconostoc_unclassified	0.0926
Aspartic acid	s__Megamonas_hypermegale	0.0287
Aspartic acid	s__Megamonas_unclassified	-0.0103
Aspartic acid	s__Methanobrevibacter_smithii	-0.0324
Aspartic acid	s__Methanobrevibacter_unclassified	-0.0249
Aspartic acid	s__Methanosphaera_stadtmanae	-0.0232
Aspartic acid	s__Mitsuokella_multacida	-0.0393
Aspartic acid	s__Mitsuokella_unclassified	0.0266
Aspartic acid	s__Odoribacter_splanchnicus	0.018
Aspartic acid	s__Odoribacter_unclassified	-0.0534
Aspartic acid	s__Olsenella_unclassified	-0.0405
Aspartic acid	s__Oscillibacter_sp_KLE_1728	0.0128
Aspartic acid	s__Oscillibacter_unclassified	-0.0239
Aspartic acid	s__Other	-0.0259
Aspartic acid	s__Oxalobacter_formigenes	0.0667
Aspartic acid	s__Parabacteroides_distasonis	0.0238
Aspartic acid	s__Parabacteroides_goldsteinii	-0.0968
Aspartic acid	s__Parabacteroides_johnsonii	-0.0137
Aspartic acid	s__Parabacteroides_merdae	-0.042
Aspartic acid	s__Parabacteroides_unclassified	0.0228
Aspartic acid	s__Paraprevotella_clara	0.033
Aspartic acid	s__Paraprevotella_unclassified	-0.0388
Aspartic acid	s__Paraprevotella_xylaniphila	0.0148
Aspartic acid	s__Parasutterella_excrementihominis	-0.0479
Aspartic acid	s__Pediococcus_pentosaceus	0.0017
Aspartic acid	s__Peptostreptococcaceae_noname_unclassified	-0.0095
Aspartic acid	s__Peptostreptococcus_anaerobius	0.1164
Aspartic acid	s__Peptostreptococcus_stomatis	-0.0757
Aspartic acid	s__Peptostreptococcus_unclassified	0.0678
Aspartic acid	s__Phascolarctobacterium_succinatutens	0.0994
Aspartic acid	s__Porphyromonas_asaccharolytica	0.1288
Aspartic acid	s__Prevotella_bivia	0.0388
Aspartic acid	s__Prevotella_copri	0.0694
Aspartic acid	s__Prevotella_disiens	-0.0163
Aspartic acid	s__Prevotella_stercorea	0.031
Aspartic acid	s__Prevotella_timonensis	-0.0272
Aspartic acid	s__Propionibacterium_acidipropionici	0.0352
Aspartic acid	s__Propionibacterium_freudenreichii	0.0461
Aspartic acid	s__Propionibacterium_propionicum	-0.0882
Aspartic acid	s__Pseudoflavonifractor_capillosus	0.0082
Aspartic acid	s__Pseudomonas_fragi	0.0456
Aspartic acid	s__Pseudomonas_unclassified	-0.0081
Aspartic acid	s__Raoultella_ornithinolytica	-0.0232
Aspartic acid	s__Roseburia_hominis	0.0265
Aspartic acid	s__Roseburia_intestinalis	0.0382
Aspartic acid	s__Roseburia_inulinivorans	0.0294
Aspartic acid	s__Roseburia_unclassified	0.0188
Aspartic acid	s__Rothia_aeria	-0.0242
Aspartic acid	s__Rothia_dentocariosa	-0.0426
Aspartic acid	s__Rothia_mucilaginosa	-0.1344
Aspartic acid	s__Rothia_unclassified	0.0518
Aspartic acid	s__Ruminococcaceae_bacterium_D16	0.0487
Aspartic acid	s__Ruminococcus_albus	-0.0733
Aspartic acid	s__Ruminococcus_bromii	0.0089
Aspartic acid	s__Ruminococcus_callidus	-0.0232
Aspartic acid	s__Ruminococcus_champanellensis	-0.0739
Aspartic acid	s__Ruminococcus_gnavus	0.0034
Aspartic acid	s__Ruminococcus_lactaris	-0.0248
Aspartic acid	s__Ruminococcus_obeum	0.0288
Aspartic acid	s__Ruminococcus_sp_5_1_39BFAA	-0.0483
Aspartic acid	s__Ruminococcus_sp_JC304	0.02
Aspartic acid	s__Ruminococcus_torques	-0.039
Aspartic acid	s__Saccharomyces_cerevisiae	-0.0197
Aspartic acid	s__Scardovia_wiggsiae	0.0106
Aspartic acid	s__Solobacterium_moorei	0.1318
Aspartic acid	s__Staphylococcus_aureus	0.0388
Aspartic acid	s__Streptococcus_anginosus	-0.0086
Aspartic acid	s__Streptococcus_australis	0.0744
Aspartic acid	s__Streptococcus_constellatus	-0.0093
Aspartic acid	s__Streptococcus_gordonii	0.0215
Aspartic acid	s__Streptococcus_infantis	-0.031
Aspartic acid	s__Streptococcus_intermedius	-0.0116
Aspartic acid	s__Streptococcus_mitis_oralis_pneumoniae	0.0505
Aspartic acid	s__Streptococcus_mutans	-0.0188
Aspartic acid	s__Streptococcus_parasanguinis	-0.0005
Aspartic acid	s__Streptococcus_salivarius	-0.0848
Aspartic acid	s__Streptococcus_sanguinis	0.0101
Aspartic acid	s__Streptococcus_thermophilus	-0.0081
Aspartic acid	s__Streptococcus_vestibularis	0.0957
Aspartic acid	s__Subdoligranulum_sp_4_3_54A2FAA	-0.0059
Aspartic acid	s__Subdoligranulum_unclassified	-0.0102
Aspartic acid	s__Subdoligranulum_variabile	-0.0688
Aspartic acid	s__Succinatimonas_hippei	0.0663
Aspartic acid	s__Sutterella_wadsworthensis	0.0264
Aspartic acid	s__Tetragenococcus_halophilus	-0.0118
Aspartic acid	s__Turicibacter_sanguinis	-0.0217
Aspartic acid	s__Turicibacter_unclassified	-0.0309
Aspartic acid	s__Veillonella_atypica	-0.0199
Aspartic acid	s__Veillonella_dispar	-0.0303
Aspartic acid	s__Veillonella_parvula	-0.0029
Aspartic acid	s__Veillonella_unclassified	0.0046
Aspartic acid	s__Weissella_cibaria	-0.0234
Betaine	Cadaverine	0.1963
Betaine	Choline	-0.1589
Betaine	Citric acid	-0.1058
Betaine	Citrulline	0.021
Betaine	Glutamine	0.1262
Betaine	Leucine	0.3111
Betaine	Lysine	0.0407
Betaine	Nicotinic acid/Picolinic acid	-0.1354
Betaine	Pipecolic acid	-0.1715
Betaine	Suberic acid	-0.0593
Betaine	Threonine	0.1982
Betaine	Tyrosine	0.3182
Betaine	s__Acidaminococcus_intestini	0.0035
Betaine	s__Acidaminococcus_sp_D21	-0.1292
Betaine	s__Acidaminococcus_unclassified	0.0195
Betaine	s__Actinobacillus_unclassified	-0.0264
Betaine	s__Actinomyces_graevenitzii	-0.0918
Betaine	s__Actinomyces_johnsonii	0.0477
Betaine	s__Actinomyces_massiliensis	0.0017
Betaine	s__Actinomyces_naeslundii	0.0831
Betaine	s__Actinomyces_odontolyticus	0.0527
Betaine	s__Actinomyces_oris	-0.0062
Betaine	s__Actinomyces_turicensis	-0.0553
Betaine	s__Actinomyces_viscosus	0.1035
Betaine	s__Adlercreutzia_equolifaciens	-0.0677
Betaine	s__Akkermansia_muciniphila	0.0288
Betaine	s__Alistipes_finegoldii	0.097
Betaine	s__Alistipes_indistinctus	-0.0368
Betaine	s__Alistipes_onderdonkii	0.0355
Betaine	s__Alistipes_putredinis	-0.0025
Betaine	s__Alistipes_senegalensis	-0.0541
Betaine	s__Alistipes_shahii	-0.0109
Betaine	s__Alistipes_sp_AP11	0.0104
Betaine	s__Alistipes_sp_HGB5	-0.0436
Betaine	s__Alistipes_unclassified	0.0096
Betaine	s__Anaerostipes_caccae	-0.0581
Betaine	s__Anaerostipes_hadrus	-0.0304
Betaine	s__Anaerostipes_unclassified	-0.0928
Betaine	s__Anaerotruncus_colihominis	0.0542
Betaine	s__Anaerotruncus_unclassified	0.0422
Betaine	s__Arthrospira_maxima	-0.0304
Betaine	s__Arthrospira_unclassified	0.0128
Betaine	s__Atopobium_parvulum	-0.0886
Betaine	s__Atopobium_sp_ICM58	-0.1167
Betaine	s__Bacillus_subtilis	-0.0047
Betaine	s__Bacteroidales_bacterium_ph8	0.0218
Betaine	s__Bacteroides_caccae	0.0471
Betaine	s__Bacteroides_cellulosilyticus	-0.0281
Betaine	s__Bacteroides_clarus	0.0923
Betaine	s__Bacteroides_coprocola	-0.0395
Betaine	s__Bacteroides_dorei	-0.021
Betaine	s__Bacteroides_eggerthii	0.0322
Betaine	s__Bacteroides_faecis	-0.0725
Betaine	s__Bacteroides_finegoldii	0.0209
Betaine	s__Bacteroides_fragilis	0.0551
Betaine	s__Bacteroides_intestinalis	-0.0369
Betaine	s__Bacteroides_massiliensis	-0.0185
Betaine	s__Bacteroides_nordii	0.0346
Betaine	s__Bacteroides_ovatus	-0.058
Betaine	s__Bacteroides_pectinophilus	-0.0004
Betaine	s__Bacteroides_plebeius	-0.0365
Betaine	s__Bacteroides_salyersiae	-0.1037
Betaine	s__Bacteroides_sp_4_3_47FAA	-0.0373
Betaine	s__Bacteroides_stercoris	-0.0434
Betaine	s__Bacteroides_thetaiotaomicron	0.0238
Betaine	s__Bacteroides_uniformis	0.0478
Betaine	s__Bacteroides_vulgatus	-0.0092
Betaine	s__Bacteroides_xylanisolvens	-0.0064
Betaine	s__Barnesiella_intestinihominis	-0.0029
Betaine	s__Bifidobacterium_adolescentis	-0.0725
Betaine	s__Bifidobacterium_animalis	0.0657
Betaine	s__Bifidobacterium_bifidum	-0.0638
Betaine	s__Bifidobacterium_breve	-0.012
Betaine	s__Bifidobacterium_catenulatum	-0.0814
Betaine	s__Bifidobacterium_dentium	0.0698
Betaine	s__Bifidobacterium_longum	-0.0318
Betaine	s__Bifidobacterium_pseudocatenulatum	-0.0347
Betaine	s__Bilophila_unclassified	-0.0304
Betaine	s__Bilophila_wadsworthia	-0.0015
Betaine	s__Blautia_hydrogenotrophica	0.0397
Betaine	s__Blautia_producta	0.0155
Betaine	s__Brachyspira_unclassified	0.0013
Betaine	s__Burkholderia_unclassified	-0.0429
Betaine	s__Burkholderiales_bacterium_1_1_47	0.0062
Betaine	s__Butyricicoccus_pullicaecorum	-0.0346
Betaine	s__Butyricimonas_synergistica	0.0125
Betaine	s__Butyrivibrio_crossotus	0.0058
Betaine	s__Butyrivibrio_unclassified	0.0061
Betaine	s__C2likevirus_unclassified	0.0871
Betaine	s__Catenibacterium_mitsuokai	-0.0732
Betaine	s__Citrobacter_koseri	-0.0064
Betaine	s__Citrobacter_unclassified	-0.0211
Betaine	s__Clostridiaceae_bacterium_JC118	-0.0938
Betaine	s__Clostridiales_bacterium_1_7_47FAA	-0.0464
Betaine	s__Clostridium_asparagiforme	0.0284
Betaine	s__Clostridium_bartlettii	-0.0679
Betaine	s__Clostridium_bolteae	-0.021
Betaine	s__Clostridium_celatum	-0.1135
Betaine	s__Clostridium_citroniae	-0.0353
Betaine	s__Clostridium_clostridioforme	0.114
Betaine	s__Clostridium_hathewayi	-0.0117
Betaine	s__Clostridium_innocuum	-0.0567
Betaine	s__Clostridium_leptum	0.0146
Betaine	s__Clostridium_nexile	-0.0206
Betaine	s__Clostridium_ramosum	0.0253
Betaine	s__Clostridium_scindens	0.0336
Betaine	s__Clostridium_sp_ATCC_BAA_442	0.0083
Betaine	s__Clostridium_sp_L2_50	0.0083
Betaine	s__Clostridium_symbiosum	-0.0069
Betaine	s__Collinsella_aerofaciens	0.0448
Betaine	s__Collinsella_unclassified	-0.016
Betaine	s__Comamonas_unclassified	0.023
Betaine	s__Coprobacillus_unclassified	-0.0766
Betaine	s__Coprobacter_fastidiosus	-0.0116
Betaine	s__Coprococcus_catus	-0.052
Betaine	s__Coprococcus_comes	0.1053
Betaine	s__Coprococcus_eutactus	-0.0535
Betaine	s__Coprococcus_sp_ART55_1	0.0121
Betaine	s__Corynebacterium_amycolatum	-0.0314
Betaine	s__Corynebacterium_aurimucosum	-0.0905
Betaine	s__Corynebacterium_durum	-0.0181
Betaine	s__Corynebacterium_jeikeium	0.0099
Betaine	s__Desulfovibrio_desulfuricans	0.0088
Betaine	s__Desulfovibrio_piger	0.1072
Betaine	s__Dialister_invisus	-0.0352
Betaine	s__Dialister_succinatiphilus	-0.0196
Betaine	s__Dorea_formicigenerans	-0.0683
Betaine	s__Dorea_longicatena	0.0941
Betaine	s__Dorea_unclassified	0.0254
Betaine	s__Eggerthella_lenta	0.0039
Betaine	s__Eggerthella_sp_1_3_56FAA	0.0888
Betaine	s__Eggerthella_unclassified	-0.0356
Betaine	s__Enterobacter_aerogenes	0.0326
Betaine	s__Enterobacter_cloacae	0.0259
Betaine	s__Enterococcus_casseliflavus	0.0229
Betaine	s__Enterococcus_durans	-0.0317
Betaine	s__Enterococcus_faecium	0.0011
Betaine	s__Erysipelotrichaceae_bacterium_21_3	-0.0547
Betaine	s__Erysipelotrichaceae_bacterium_2_2_44A	0.0275
Betaine	s__Erysipelotrichaceae_bacterium_3_1_53	0.0272
Betaine	s__Erysipelotrichaceae_bacterium_5_2_54FAA	-0.0072
Betaine	s__Erysipelotrichaceae_bacterium_6_1_45	-0.0237
Betaine	s__Escherichia_coli	0.0625
Betaine	s__Escherichia_unclassified	0.0026
Betaine	s__Eubacterium_biforme	0.0028
Betaine	s__Eubacterium_brachy	-0.015
Betaine	s__Eubacterium_cylindroides	-0.0582
Betaine	s__Eubacterium_dolichum	-0.0835
Betaine	s__Eubacterium_eligens	-0.1277
Betaine	s__Eubacterium_hallii	-0.0901
Betaine	s__Eubacterium_limosum	0.0042
Betaine	s__Eubacterium_ramulus	-0.0129
Betaine	s__Eubacterium_rectale	0.0092
Betaine	s__Eubacterium_siraeum	-0.0759
Betaine	s__Eubacterium_sp_3_1_31	0.0544
Betaine	s__Eubacterium_ventriosum	0.0255
Betaine	s__Faecalibacterium_prausnitzii	-0.012
Betaine	s__Finegoldia_magna	0.0048
Betaine	s__Flavonifractor_plautii	-0.0953
Betaine	s__Gemella_unclassified	0.0387
Betaine	s__Gordonibacter_pamelaeae	0.0363
Betaine	s__Granulicatella_adiacens	0.0084
Betaine	s__Granulicatella_unclassified	0.0199
Betaine	s__Haemophilus_parainfluenzae	-0.0917
Betaine	s__Haemophilus_pittmaniae	-0.0399
Betaine	s__Haemophilus_sputorum	0.0379
Betaine	s__Holdemania_filiformis	-0.0193
Betaine	s__Holdemania_unclassified	-0.0032
Betaine	s__Klebsiella_oxytoca	-0.0341
Betaine	s__Klebsiella_pneumoniae	0.0178
Betaine	s__Klebsiella_unclassified	-0.016
Betaine	s__Lachnospiraceae_bacterium_1_1_57FAA	-0.1223
Betaine	s__Lachnospiraceae_bacterium_1_4_56FAA	0.0136
Betaine	s__Lachnospiraceae_bacterium_2_1_58FAA	0.0643
Betaine	s__Lachnospiraceae_bacterium_3_1_46FAA	0.0486
Betaine	s__Lachnospiraceae_bacterium_3_1_57FAA_CT1	-0.0306
Betaine	s__Lachnospiraceae_bacterium_5_1_57FAA	-0.0407
Betaine	s__Lachnospiraceae_bacterium_5_1_63FAA	-0.0588
Betaine	s__Lachnospiraceae_bacterium_7_1_58FAA	0.0126
Betaine	s__Lachnospiraceae_bacterium_8_1_57FAA	-0.0036
Betaine	s__Lactobacillus_acidophilus	-0.0279
Betaine	s__Lactobacillus_casei_paracasei	0.0091
Betaine	s__Lactobacillus_curvatus	0.0871
Betaine	s__Lactobacillus_delbrueckii	-0.0896
Betaine	s__Lactobacillus_fermentum	0.0626
Betaine	s__Lactobacillus_plantarum	-0.06
Betaine	s__Lactobacillus_reuteri	-0.0019
Betaine	s__Lactobacillus_rhamnosus	-0.0084
Betaine	s__Lactobacillus_ruminis	-0.0288
Betaine	s__Lactobacillus_sakei	-0.0528
Betaine	s__Lactobacillus_sanfranciscensis	-0.0215
Betaine	s__Lactococcus_lactis	-0.0053
Betaine	s__Lactococcus_phage_BM13	0.0897
Betaine	s__Leuconostoc_carnosum	0.0149
Betaine	s__Leuconostoc_gelidum	0.0199
Betaine	s__Leuconostoc_lactis	-0.131
Betaine	s__Leuconostoc_mesenteroides	0.0561
Betaine	s__Leuconostoc_unclassified	0.0445
Betaine	s__Megamonas_hypermegale	-0.0469
Betaine	s__Megamonas_unclassified	0.0152
Betaine	s__Methanobrevibacter_smithii	0.0313
Betaine	s__Methanobrevibacter_unclassified	-0.0108
Betaine	s__Methanosphaera_stadtmanae	-0.0293
Betaine	s__Mitsuokella_multacida	-0.1277
Betaine	s__Mitsuokella_unclassified	0.0007
Betaine	s__Odoribacter_splanchnicus	0.1086
Betaine	s__Odoribacter_unclassified	-0.004
Betaine	s__Olsenella_unclassified	-0.0301
Betaine	s__Oscillibacter_sp_KLE_1728	-0.0364
Betaine	s__Oscillibacter_unclassified	0.0692
Betaine	s__Other	0.0734
Betaine	s__Oxalobacter_formigenes	0.0601
Betaine	s__Parabacteroides_distasonis	-0.0482
Betaine	s__Parabacteroides_goldsteinii	0.0585
Betaine	s__Parabacteroides_johnsonii	-0.0046
Betaine	s__Parabacteroides_merdae	-0.0346
Betaine	s__Parabacteroides_unclassified	-0.099
Betaine	s__Paraprevotella_clara	-0.0506
Betaine	s__Paraprevotella_unclassified	0.0196
Betaine	s__Paraprevotella_xylaniphila	-0.0038
Betaine	s__Parasutterella_excrementihominis	-0.0251
Betaine	s__Pediococcus_pentosaceus	0.0224
Betaine	s__Peptostreptococcaceae_noname_unclassified	-0.0239
Betaine	s__Peptostreptococcus_anaerobius	-0.0204
Betaine	s__Peptostreptococcus_stomatis	0.0471
Betaine	s__Peptostreptococcus_unclassified	-0.1032
Betaine	s__Phascolarctobacterium_succinatutens	-0.0256
Betaine	s__Porphyromonas_asaccharolytica	-0.023
Betaine	s__Prevotella_bivia	-0.0219
Betaine	s__Prevotella_copri	-0.0767
Betaine	s__Prevotella_disiens	0.0161
Betaine	s__Prevotella_stercorea	-0.0216
Betaine	s__Prevotella_timonensis	-0.0418
Betaine	s__Propionibacterium_acidipropionici	0.0232
Betaine	s__Propionibacterium_freudenreichii	-0.0161
Betaine	s__Propionibacterium_propionicum	0.0741
Betaine	s__Pseudoflavonifractor_capillosus	0.0652
Betaine	s__Pseudomonas_fragi	-0.093
Betaine	s__Pseudomonas_unclassified	0.0147
Betaine	s__Raoultella_ornithinolytica	-0.0057
Betaine	s__Roseburia_hominis	-0.0786
Betaine	s__Roseburia_intestinalis	0.0042
Betaine	s__Roseburia_inulinivorans	-0.0156
Betaine	s__Roseburia_unclassified	-0.0635
Betaine	s__Rothia_aeria	0.0248
Betaine	s__Rothia_dentocariosa	-0.0385
Betaine	s__Rothia_mucilaginosa	-0.0329
Betaine	s__Rothia_unclassified	0.0386
Betaine	s__Ruminococcaceae_bacterium_D16	-0.0667
Betaine	s__Ruminococcus_albus	0.0592
Betaine	s__Ruminococcus_bromii	0.042
Betaine	s__Ruminococcus_callidus	-0.0195
Betaine	s__Ruminococcus_champanellensis	-0.0343
Betaine	s__Ruminococcus_gnavus	0.0206
Betaine	s__Ruminococcus_lactaris	-0.0806
Betaine	s__Ruminococcus_obeum	-0.0669
Betaine	s__Ruminococcus_sp_5_1_39BFAA	-0.0394
Betaine	s__Ruminococcus_sp_JC304	-0.0391
Betaine	s__Ruminococcus_torques	0.0393
Betaine	s__Saccharomyces_cerevisiae	-0.0382
Betaine	s__Scardovia_wiggsiae	-0.0066
Betaine	s__Solobacterium_moorei	0.0483
Betaine	s__Staphylococcus_aureus	-0.0832
Betaine	s__Streptococcus_anginosus	-0.0839
Betaine	s__Streptococcus_australis	0.0002
Betaine	s__Streptococcus_constellatus	0.0464
Betaine	s__Streptococcus_gordonii	-0.0486
Betaine	s__Streptococcus_infantis	0.0651
Betaine	s__Streptococcus_intermedius	0.0099
Betaine	s__Streptococcus_mitis_oralis_pneumoniae	0.0415
Betaine	s__Streptococcus_mutans	-0.0029
Betaine	s__Streptococcus_parasanguinis	-0.0083
Betaine	s__Streptococcus_salivarius	0.083
Betaine	s__Streptococcus_sanguinis	0.0267
Betaine	s__Streptococcus_thermophilus	0.0522
Betaine	s__Streptococcus_vestibularis	0.0683
Betaine	s__Subdoligranulum_sp_4_3_54A2FAA	0.0577
Betaine	s__Subdoligranulum_unclassified	0.0057
Betaine	s__Subdoligranulum_variabile	-0.0299
Betaine	s__Succinatimonas_hippei	-0.0371
Betaine	s__Sutterella_wadsworthensis	-0.1071
Betaine	s__Tetragenococcus_halophilus	-0.0548
Betaine	s__Turicibacter_sanguinis	0.0013
Betaine	s__Turicibacter_unclassified	-0.0413
Betaine	s__Veillonella_atypica	-0.0288
Betaine	s__Veillonella_dispar	-0.0305
Betaine	s__Veillonella_parvula	-0.1316
Betaine	s__Veillonella_unclassified	-0.0209
Betaine	s__Weissella_cibaria	0.0774
Cadaverine	Choline	-0.0905
Cadaverine	Citric acid	0.0168
Cadaverine	Citrulline	-0.1466
Cadaverine	Glutamine	-0.039
Cadaverine	Leucine	0.03
Cadaverine	Lysine	-0.1136
Cadaverine	Nicotinic acid/Picolinic acid	0.0978
Cadaverine	Pipecolic acid	-0.1913
Cadaverine	Suberic acid	-0.03
Cadaverine	Threonine	0.047
Cadaverine	Tyrosine	0.0358
Cadaverine	s__Acidaminococcus_intestini	-0.0736
Cadaverine	s__Acidaminococcus_sp_D21	-0.1101
Cadaverine	s__Acidaminococcus_unclassified	0.0608
Cadaverine	s__Actinobacillus_unclassified	0.0256
Cadaverine	s__Actinomyces_graevenitzii	-0.0154
Cadaverine	s__Actinomyces_johnsonii	-0.0368
Cadaverine	s__Actinomyces_massiliensis	0.006
Cadaverine	s__Actinomyces_naeslundii	0.1096
Cadaverine	s__Actinomyces_odontolyticus	-0.0492
Cadaverine	s__Actinomyces_oris	-0.1374
Cadaverine	s__Actinomyces_turicensis	-0.0286
Cadaverine	s__Actinomyces_viscosus	0.0263
Cadaverine	s__Adlercreutzia_equolifaciens	-0.0447
Cadaverine	s__Akkermansia_muciniphila	0.0163
Cadaverine	s__Alistipes_finegoldii	0.0003
Cadaverine	s__Alistipes_indistinctus	-0.0757
Cadaverine	s__Alistipes_onderdonkii	0.1186
Cadaverine	s__Alistipes_putredinis	-0.0193
Cadaverine	s__Alistipes_senegalensis	-0.0042
Cadaverine	s__Alistipes_shahii	-0.0396
Cadaverine	s__Alistipes_sp_AP11	-0.0159
Cadaverine	s__Alistipes_sp_HGB5	-0.0627
Cadaverine	s__Alistipes_unclassified	-0.0033
Cadaverine	s__Anaerostipes_caccae	-0.0503
Cadaverine	s__Anaerostipes_hadrus	-0.0111
Cadaverine	s__Anaerostipes_unclassified	-0.0747
Cadaverine	s__Anaerotruncus_colihominis	0.0243
Cadaverine	s__Anaerotruncus_unclassified	0.0315
Cadaverine	s__Arthrospira_maxima	0.0011
Cadaverine	s__Arthrospira_unclassified	0.0064
Cadaverine	s__Atopobium_parvulum	-0.0133
Cadaverine	s__Atopobium_sp_ICM58	-0.075
Cadaverine	s__Bacillus_subtilis	0.0201
Cadaverine	s__Bacteroidales_bacterium_ph8	-0.0456
Cadaverine	s__Bacteroides_caccae	-0.1102
Cadaverine	s__Bacteroides_cellulosilyticus	0.0157
Cadaverine	s__Bacteroides_clarus	0.0436
Cadaverine	s__Bacteroides_coprocola	-0.0794
Cadaverine	s__Bacteroides_dorei	-0.0071
Cadaverine	s__Bacteroides_eggerthii	0.0697
Cadaverine	s__Bacteroides_faecis	-0.0232
Cadaverine	s__Bacteroides_finegoldii	0.0018
Cadaverine	s__Bacteroides_fragilis	-0.0398
Cadaverine	s__Bacteroides_intestinalis	0.0513
Cadaverine	s__Bacteroides_massiliensis	-0.0659
Cadaverine	s__Bacteroides_nordii	-0.001
Cadaverine	s__Bacteroides_ovatus	0.0654
Cadaverine	s__Bacteroides_pectinophilus	-0.0491
Cadaverine	s__Bacteroides_plebeius	-0.0128
Cadaverine	s__Bacteroides_salyersiae	0.0265
Cadaverine	s__Bacteroides_sp_4_3_47FAA	-0.0361
Cadaverine	s__Bacteroides_stercoris	-0.0464
Cadaverine	s__Bacteroides_thetaiotaomicron	-0.0312
Cadaverine	s__Bacteroides_uniformis	0.0861
Cadaverine	s__Bacteroides_vulgatus	0.0357
Cadaverine	s__Bacteroides_xylanisolvens	0.0259
Cadaverine	s__Barnesiella_intestinihominis	0.0768
Cadaverine	s__Bifidobacterium_adolescentis	0.0302
Cadaverine	s__Bifidobacterium_animalis	-0.126
Cadaverine	s__Bifidobacterium_bifidum	-0.0261
Cadaverine	s__Bifidobacterium_breve	-0.1492
Cadaverine	s__Bifidobacterium_catenulatum	0.0742
Cadaverine	s__Bifidobacterium_dentium	-0.0178
Cadaverine	s__Bifidobacterium_longum	-0.1361
Cadaverine	s__Bifidobacterium_pseudocatenulatum	-0.019
Cadaverine	s__Bilophila_unclassified	0.0639
Cadaverine	s__Bilophila_wadsworthia	-0.0691
Cadaverine	s__Blautia_hydrogenotrophica	-0.0103
Cadaverine	s__Blautia_producta	-0.037
Cadaverine	s__Brachyspira_unclassified	-0.045
Cadaverine	s__Burkholderia_unclassified	0.0573
Cadaverine	s__Burkholderiales_bacterium_1_1_47	0.0217
Cadaverine	s__Butyricicoccus_pullicaecorum	-0.0055
Cadaverine	s__Butyricimonas_synergistica	-0.037
Cadaverine	s__Butyrivibrio_crossotus	-0.0418
Cadaverine	s__Butyrivibrio_unclassified	0.0565
Cadaverine	s__C2likevirus_unclassified	0.0213
Cadaverine	s__Catenibacterium_mitsuokai	0.0506
Cadaverine	s__Citrobacter_koseri	0.0336
Cadaverine	s__Citrobacter_unclassified	-0.0451
Cadaverine	s__Clostridiaceae_bacterium_JC118	-0.0132
Cadaverine	s__Clostridiales_bacterium_1_7_47FAA	-0.066
Cadaverine	s__Clostridium_asparagiforme	-0.048
Cadaverine	s__Clostridium_bartlettii	-0.1112
Cadaverine	s__Clostridium_bolteae	0.0183
Cadaverine	s__Clostridium_celatum	-0.0111
Cadaverine	s__Clostridium_citroniae	-0.0954
Cadaverine	s__Clostridium_clostridioforme	-0.0054
Cadaverine	s__Clostridium_hathewayi	-0.0072
Cadaverine	s__Clostridium_innocuum	0.0052
Cadaverine	s__Clostridium_leptum	0.007
Cadaverine	s__Clostridium_nexile	0.0582
Cadaverine	s__Clostridium_ramosum	-0.0185
Cadaverine	s__Clostridium_scindens	0.0483
Cadaverine	s__Clostridium_sp_ATCC_BAA_442	0.0228
Cadaverine	s__Clostridium_sp_L2_50	-0.0568
Cadaverine	s__Clostridium_symbiosum	0.0654
Cadaverine	s__Collinsella_aerofaciens	0.0275
Cadaverine	s__Collinsella_unclassified	0.0211
Cadaverine	s__Comamonas_unclassified	-0.0101
Cadaverine	s__Coprobacillus_unclassified	0.0209
Cadaverine	s__Coprobacter_fastidiosus	-0.0892
Cadaverine	s__Coprococcus_catus	-0.0328
Cadaverine	s__Coprococcus_comes	0.0438
Cadaverine	s__Coprococcus_eutactus	-0.04
Cadaverine	s__Coprococcus_sp_ART55_1	0.0239
Cadaverine	s__Corynebacterium_amycolatum	-0.0402
Cadaverine	s__Corynebacterium_aurimucosum	-0.1098
Cadaverine	s__Corynebacterium_durum	-0.0213
Cadaverine	s__Corynebacterium_jeikeium	-0.0722
Cadaverine	s__Desulfovibrio_desulfuricans	0.029
Cadaverine	s__Desulfovibrio_piger	-0.0183
Cadaverine	s__Dialister_invisus	-0.0413
Cadaverine	s__Dialister_succinatiphilus	-0.0344
Cadaverine	s__Dorea_formicigenerans	-0.1205
Cadaverine	s__Dorea_longicatena	0.0563
Cadaverine	s__Dorea_unclassified	-0.0402
Cadaverine	s__Eggerthella_lenta	-0.0473
Cadaverine	s__Eggerthella_sp_1_3_56FAA	-0.0106
Cadaverine	s__Eggerthella_unclassified	0.0245
Cadaverine	s__Enterobacter_aerogenes	0.0273
Cadaverine	s__Enterobacter_cloacae	-0.0969
Cadaverine	s__Enterococcus_casseliflavus	0.0197
Cadaverine	s__Enterococcus_durans	0.0807
Cadaverine	s__Enterococcus_faecium	-0.006
Cadaverine	s__Erysipelotrichaceae_bacterium_21_3	-0.0549
Cadaverine	s__Erysipelotrichaceae_bacterium_2_2_44A	0.0255
Cadaverine	s__Erysipelotrichaceae_bacterium_3_1_53	0.0904
Cadaverine	s__Erysipelotrichaceae_bacterium_5_2_54FAA	-0.0517
Cadaverine	s__Erysipelotrichaceae_bacterium_6_1_45	-0.0039
Cadaverine	s__Escherichia_coli	0.0222
Cadaverine	s__Escherichia_unclassified	-0.1027
Cadaverine	s__Eubacterium_biforme	-0.0252
Cadaverine	s__Eubacterium_brachy	-0.0098
Cadaverine	s__Eubacterium_cylindroides	0.0219
Cadaverine	s__Eubacterium_dolichum	-0.0818
Cadaverine	s__Eubacterium_eligens	0.0028
Cadaverine	s__Eubacterium_hallii	-0.0436
Cadaverine	s__Eubacterium_limosum	-0.0123
Cadaverine	s__Eubacterium_ramulus	0.03
Cadaverine	s__Eubacterium_rectale	0.0018
Cadaverine	s__Eubacterium_siraeum	0.0006
Cadaverine	s__Eubacterium_sp_3_1_31	-0.0465
Cadaverine	s__Eubacterium_ventriosum	0.0263
Cadaverine	s__Faecalibacterium_prausnitzii	-0.045
Cadaverine	s__Finegoldia_magna	0.0293
Cadaverine	s__Flavonifractor_plautii	-0.0438
Cadaverine	s__Gemella_unclassified	-0.0376
Cadaverine	s__Gordonibacter_pamelaeae	-0.0369
Cadaverine	s__Granulicatella_adiacens	-0.0009
Cadaverine	s__Granulicatella_unclassified	-0.005
Cadaverine	s__Haemophilus_parainfluenzae	-0.0333
Cadaverine	s__Haemophilus_pittmaniae	0.0269
Cadaverine	s__Haemophilus_sputorum	0.0127
Cadaverine	s__Holdemania_filiformis	-0.0753
Cadaverine	s__Holdemania_unclassified	0.0597
Cadaverine	s__Klebsiella_oxytoca	-0.0025
Cadaverine	s__Klebsiella_pneumoniae	-0.0277
Cadaverine	s__Klebsiella_unclassified	-0.0923
Cadaverine	s__Lachnospiraceae_bacterium_1_1_57FAA	0.0145
Cadaverine	s__Lachnospiraceae_bacterium_1_4_56FAA	-0.0806
Cadaverine	s__Lachnospiraceae_bacterium_2_1_58FAA	-0.021
Cadaverine	s__Lachnospiraceae_bacterium_3_1_46FAA	-0.0243
Cadaverine	s__Lachnospiraceae_bacterium_3_1_57FAA_CT1	-0.1036
Cadaverine	s__Lachnospiraceae_bacterium_5_1_57FAA	-0.0222
Cadaverine	s__Lachnospiraceae_bacterium_5_1_63FAA	-0.007
Cadaverine	s__Lachnospiraceae_bacterium_7_1_58FAA	0.0355
Cadaverine	s__Lachnospiraceae_bacterium_8_1_57FAA	-0.0161
Cadaverine	s__Lactobacillus_acidophilus	-0.1158
Cadaverine	s__Lactobacillus_casei_paracasei	0.0827
Cadaverine	s__Lactobacillus_curvatus	-0.1132
Cadaverine	s__Lactobacillus_delbrueckii	-0.0828
Cadaverine	s__Lactobacillus_fermentum	0.0556
Cadaverine	s__Lactobacillus_plantarum	0.0345
Cadaverine	s__Lactobacillus_reuteri	0.0193
Cadaverine	s__Lactobacillus_rhamnosus	-0.0386
Cadaverine	s__Lactobacillus_ruminis	-0.0584
Cadaverine	s__Lactobacillus_sakei	-0.0039
Cadaverine	s__Lactobacillus_sanfranciscensis	0.017
Cadaverine	s__Lactococcus_lactis	0.002
Cadaverine	s__Lactococcus_phage_BM13	0.0129
Cadaverine	s__Leuconostoc_carnosum	-0.0746
Cadaverine	s__Leuconostoc_gelidum	-0.0659
Cadaverine	s__Leuconostoc_lactis	0.0221
Cadaverine	s__Leuconostoc_mesenteroides	-0.0585
Cadaverine	s__Leuconostoc_unclassified	-0.026
Cadaverine	s__Megamonas_hypermegale	-0.1188
Cadaverine	s__Megamonas_unclassified	-0.0142
Cadaverine	s__Methanobrevibacter_smithii	-0.0394
Cadaverine	s__Methanobrevibacter_unclassified	0.0239
Cadaverine	s__Methanosphaera_stadtmanae	0.0064
Cadaverine	s__Mitsuokella_multacida	-0.0075
Cadaverine	s__Mitsuokella_unclassified	-0.0073
Cadaverine	s__Odoribacter_splanchnicus	0.0134
Cadaverine	s__Odoribacter_unclassified	-0.0761
Cadaverine	s__Olsenella_unclassified	-0.0505
Cadaverine	s__Oscillibacter_sp_KLE_1728	0.0739
Cadaverine	s__Oscillibacter_unclassified	0.0578
Cadaverine	s__Other	-0.0023
Cadaverine	s__Oxalobacter_formigenes	-0.0289
Cadaverine	s__Parabacteroides_distasonis	0.0077
Cadaverine	s__Parabacteroides_goldsteinii	-0.027
Cadaverine	s__Parabacteroides_johnsonii	0.0225
Cadaverine	s__Parabacteroides_merdae	0.0484
Cadaverine	s__Parabacteroides_unclassified	-0.0171
Cadaverine	s__Paraprevotella_clara	-0.0574
Cadaverine	s__Paraprevotella_unclassified	0.0001
Cadaverine	s__Paraprevotella_xylaniphila	0.0091
Cadaverine	s__Parasutterella_excrementihominis	-0.0495
Cadaverine	s__Pediococcus_pentosaceus	0.0719
Cadaverine	s__Peptostreptococcaceae_noname_unclassified	-0.0145
Cadaverine	s__Peptostreptococcus_anaerobius	-0.0598
Cadaverine	s__Peptostreptococcus_stomatis	0.0147
Cadaverine	s__Peptostreptococcus_unclassified	-0.0196
Cadaverine	s__Phascolarctobacterium_succinatutens	0.0198
Cadaverine	s__Porphyromonas_asaccharolytica	0.0116
Cadaverine	s__Prevotella_bivia	-0.0225
Cadaverine	s__Prevotella_copri	-0.0008
Cadaverine	s__Prevotella_disiens	0.0328
Cadaverine	s__Prevotella_stercorea	-0.0045
Cadaverine	s__Prevotella_timonensis	-0.0037
Cadaverine	s__Propionibacterium_acidipropionici	0.0362
Cadaverine	s__Propionibacterium_freudenreichii	0.0247
Cadaverine	s__Propionibacterium_propionicum	-0.0065
Cadaverine	s__Pseudoflavonifractor_capillosus	-0.0143
Cadaverine	s__Pseudomonas_fragi	-0.0055
Cadaverine	s__Pseudomonas_unclassified	0.0598
Cadaverine	s__Raoultella_ornithinolytica	0.017
Cadaverine	s__Roseburia_hominis	0.0404
Cadaverine	s__Roseburia_intestinalis	0.0004
Cadaverine	s__Roseburia_inulinivorans	-0.0535
Cadaverine	s__Roseburia_unclassified	0.0068
Cadaverine	s__Rothia_aeria	0.0213
Cadaverine	s__Rothia_dentocariosa	-0.0253
Cadaverine	s__Rothia_mucilaginosa	-0.0029
Cadaverine	s__Rothia_unclassified	0.0473
Cadaverine	s__Ruminococcaceae_bacterium_D16	-0.0281
Cadaverine	s__Ruminococcus_albus	0.0079
Cadaverine	s__Ruminococcus_bromii	0.0206
Cadaverine	s__Ruminococcus_callidus	0.0421
Cadaverine	s__Ruminococcus_champanellensis	0.0428
Cadaverine	s__Ruminococcus_gnavus	-0.0756
Cadaverine	s__Ruminococcus_lactaris	0.0105
Cadaverine	s__Ruminococcus_obeum	0.0084
Cadaverine	s__Ruminococcus_sp_5_1_39BFAA	-0.0095
Cadaverine	s__Ruminococcus_sp_JC304	-0.0855
Cadaverine	s__Ruminococcus_torques	0.0223
Cadaverine	s__Saccharomyces_cerevisiae	-0.1214
Cadaverine	s__Scardovia_wiggsiae	-0.0502
Cadaverine	s__Solobacterium_moorei	0.039
Cadaverine	s__Staphylococcus_aureus	0.0717
Cadaverine	s__Streptococcus_anginosus	-0.0593
Cadaverine	s__Streptococcus_australis	-0.0345
Cadaverine	s__Streptococcus_constellatus	0.0557
Cadaverine	s__Streptococcus_gordonii	0.0747
Cadaverine	s__Streptococcus_infantis	-0.0218
Cadaverine	s__Streptococcus_intermedius	0.0456
Cadaverine	s__Streptococcus_mitis_oralis_pneumoniae	0.0205
Cadaverine	s__Streptococcus_mutans	0.0127
Cadaverine	s__Streptococcus_parasanguinis	-0.0233
Cadaverine	s__Streptococcus_salivarius	0.0813
Cadaverine	s__Streptococcus_sanguinis	-0.0748
Cadaverine	s__Streptococcus_thermophilus	-0.0226
Cadaverine	s__Streptococcus_vestibularis	0.0047
Cadaverine	s__Subdoligranulum_sp_4_3_54A2FAA	0.0051
Cadaverine	s__Subdoligranulum_unclassified	0.021
Cadaverine	s__Subdoligranulum_variabile	-0.0752
Cadaverine	s__Succinatimonas_hippei	0.0466
Cadaverine	s__Sutterella_wadsworthensis	0.0355
Cadaverine	s__Tetragenococcus_halophilus	-0.0607
Cadaverine	s__Turicibacter_sanguinis	-0.0211
Cadaverine	s__Turicibacter_unclassified	-0.0834
Cadaverine	s__Veillonella_atypica	-0.1423
Cadaverine	s__Veillonella_dispar	-0.0602
Cadaverine	s__Veillonella_parvula	0.0022
Cadaverine	s__Veillonella_unclassified	-0.0425
Cadaverine	s__Weissella_cibaria	0.0226
Choline	Citric acid	0.0686
Choline	Citrulline	0.0325
Choline	Glutamine	-0.0251
Choline	Leucine	0.1106
Choline	Lysine	0.0732
Choline	Nicotinic acid/Picolinic acid	0.1193
Choline	Pipecolic acid	-0.1508
Choline	Suberic acid	-0.0807
Choline	Threonine	-0.0659
Choline	Tyrosine	0.0555
Choline	s__Acidaminococcus_intestini	0.0151
Choline	s__Acidaminococcus_sp_D21	0.0157
Choline	s__Acidaminococcus_unclassified	-0.0372
Choline	s__Actinobacillus_unclassified	-0.04
Choline	s__Actinomyces_graevenitzii	-0.0265
Choline	s__Actinomyces_johnsonii	0.0055
Choline	s__Actinomyces_massiliensis	-0.0203
Choline	s__Actinomyces_naeslundii	-0.0495
Choline	s__Actinomyces_odontolyticus	-0.0029
Choline	s__Actinomyces_oris	0.0601
Choline	s__Actinomyces_turicensis	0.0452
Choline	s__Actinomyces_viscosus	0.0132
Choline	s__Adlercreutzia_equolifaciens	0.0798
Choline	s__Akkermansia_muciniphila	0.0707
Choline	s__Alistipes_finegoldii	-0.0568
Choline	s__Alistipes_indistinctus	-0.0079
Choline	s__Alistipes_onderdonkii	0.0773
Choline	s__Alistipes_putredinis	-0.0694
Choline	s__Alistipes_senegalensis	-0.0512
Choline	s__Alistipes_shahii	0.0175
Choline	s__Alistipes_sp_AP11	0.0401
Choline	s__Alistipes_sp_HGB5	-0.0014
Choline	s__Alistipes_unclassified	-0.0196
Choline	s__Anaerostipes_caccae	0.0422
Choline	s__Anaerostipes_hadrus	-0.02
Choline	s__Anaerostipes_unclassified	0.0789
Choline	s__Anaerotruncus_colihominis	0.0583
Choline	s__Anaerotruncus_unclassified	0.0139
Choline	s__Arthrospira_maxima	0.0502
Choline	s__Arthrospira_unclassified	0.0302
Choline	s__Atopobium_parvulum	0.0118
Choline	s__Atopobium_sp_ICM58	0.0112
Choline	s__Bacillus_subtilis	-0.0244
Choline	s__Bacteroidales_bacterium_ph8	-0.0027
Choline	s__Bacteroides_caccae	-0.0602
Choline	s__Bacteroides_cellulosilyticus	-0.0045
Choline	s__Bacteroides_clarus	0.0493
Choline	s__Bacteroides_coprocola	-0.0421
Choline	s__Bacteroides_dorei	-0.0247
Choline	s__Bacteroides_eggerthii	-0.0382
Choline	s__Bacteroides_faecis	0.0858
Choline	s__Bacteroides_finegoldii	-0.0558
Choline	s__Bacteroides_fragilis	-0.019
Choline	s__Bacteroides_intestinalis	0.0093
Choline	s__Bacteroides_massiliensis	0.0495
Choline	s__Bacteroides_nordii	0.0803
Choline	s__Bacteroides_ovatus	0.014
Choline	s__Bacteroides_pectinophilus	0.0663
Choline	s__Bacteroides_plebeius	-0.0353
Choline	s__Bacteroides_salyersiae	0.0613
Choline	s__Bacteroides_sp_4_3_47FAA	-0.0043
Choline	s__Bacteroides_stercoris	0.0416
Choline	s__Bacteroides_thetaiotaomicron	0.0271
Choline	s__Bacteroides_uniformis	-0.018
Choline	s__Bacteroides_vulgatus	-0.0377
Choline	s__Bacteroides_xylanisolvens	0.0291
Choline	s__Barnesiella_intestinihominis	-0.0343
Choline	s__Bifidobacterium_adolescentis	-0.0873
Choline	s__Bifidobacterium_animalis	-0.0157
Choline	s__Bifidobacterium_bifidum	0.0003
Choline	s__Bifidobacterium_breve	-0.1063
Choline	s__Bifidobacterium_catenulatum	-0.0245
Choline	s__Bifidobacterium_dentium	-0.0171
Choline	s__Bifidobacterium_longum	-0.0041
Choline	s__Bifidobacterium_pseudocatenulatum	-0.0477
Choline	s__Bilophila_unclassified	0.007
Choline	s__Bilophila_wadsworthia	-0.0038
Choline	s__Blautia_hydrogenotrophica	-0.0236
Choline	s__Blautia_producta	-0.0438
Choline	s__Brachyspira_unclassified	-0.0172
Choline	s__Burkholderia_unclassified	-0.0021
Choline	s__Burkholderiales_bacterium_1_1_47	0.0279
Choline	s__Butyricicoccus_pullicaecorum	0.015
Choline	s__Butyricimonas_synergistica	0.0388
Choline	s__Butyrivibrio_crossotus	0.0
Choline	s__Butyrivibrio_unclassified	-0.0579
Choline	s__C2likevirus_unclassified	-0.029
Choline	s__Catenibacterium_mitsuokai	0.0021
Choline	s__Citrobacter_koseri	0.0455
Choline	s__Citrobacter_unclassified	-0.0515
Choline	s__Clostridiaceae_bacterium_JC118	0.1236
Choline	s__Clostridiales_bacterium_1_7_47FAA	0.0277
Choline	s__Clostridium_asparagiforme	-0.0743
Choline	s__Clostridium_bartlettii	0.0697
Choline	s__Clostridium_bolteae	0.0041
Choline	s__Clostridium_celatum	-0.0485
Choline	s__Clostridium_citroniae	0.0774
Choline	s__Clostridium_clostridioforme	-0.054
Choline	s__Clostridium_hathewayi	-0.0262
Choline	s__Clostridium_innocuum	0.0016
Choline	s__Clostridium_leptum	-0.0787
Choline	s__Clostridium_nexile	0.0098
Choline	s__Clostridium_ramosum	0.1037
Choline	s__Clostridium_scindens	0.0528
Choline	s__Clostridium_sp_ATCC_BAA_442	0.0192
Choline	s__Clostridium_sp_L2_50	-0.0286
Choline	s__Clostridium_symbiosum	-0.0448
Choline	s__Collinsella_aerofaciens	-0.0289
Choline	s__Collinsella_unclassified	0.0475
Choline	s__Comamonas_unclassified	-0.0114
Choline	s__Coprobacillus_unclassified	0.0231
Choline	s__Coprobacter_fastidiosus	0.0148
Choline	s__Coprococcus_catus	0.0371
Choline	s__Coprococcus_comes	-0.0253
Choline	s__Coprococcus_eutactus	-0.1665
Choline	s__Coprococcus_sp_ART55_1	0.0437
Choline	s__Corynebacterium_amycolatum	-0.0772
Choline	s__Corynebacterium_aurimucosum	-0.043
Choline	s__Corynebacterium_durum	-0.0058
Choline	s__Corynebacterium_jeikeium	-0.0243
Choline	s__Desulfovibrio_desulfuricans	0.1014
Choline	s__Desulfovibrio_piger	-0.0659
Choline	s__Dialister_invisus	0.0096
Choline	s__Dialister_succinatiphilus	0.0794
Choline	s__Dorea_formicigenerans	0.069
Choline	s__Dorea_longicatena	0.0658
Choline	s__Dorea_unclassified	-0.0414
Choline	s__Eggerthella_lenta	-0.0625
Choline	s__Eggerthella_sp_1_3_56FAA	0.0509
Choline	s__Eggerthella_unclassified	-0.0137
Choline	s__Enterobacter_aerogenes	-0.0624
Choline	s__Enterobacter_cloacae	0.0152
Choline	s__Enterococcus_casseliflavus	0.0122
Choline	s__Enterococcus_durans	-0.0631
Choline	s__Enterococcus_faecium	0.0055
Choline	s__Erysipelotrichaceae_bacterium_21_3	-0.0121
Choline	s__Erysipelotrichaceae_bacterium_2_2_44A	0.0065
Choline	s__Erysipelotrichaceae_bacterium_3_1_53	-0.0059
Choline	s__Erysipelotrichaceae_bacterium_5_2_54FAA	-0.01
Choline	s__Erysipelotrichaceae_bacterium_6_1_45	-0.0162
Choline	s__Escherichia_coli	0.0429
Choline	s__Escherichia_unclassified	-0.0057
Choline	s__Eubacterium_biforme	-0.0636
Choline	s__Eubacterium_brachy	-0.028
Choline	s__Eubacterium_cylindroides	0.0473
Choline	s__Eubacterium_dolichum	-0.0613
Choline	s__Eubacterium_eligens	0.0976
Choline	s__Eubacterium_hallii	-0.0079
Choline	s__Eubacterium_limosum	0.0054
Choline	s__Eubacterium_ramulus	0.0265
Choline	s__Eubacterium_rectale	-0.0483
Choline	s__Eubacterium_siraeum	0.0244
Choline	s__Eubacterium_sp_3_1_31	-0.0169
Choline	s__Eubacterium_ventriosum	-0.0814
Choline	s__Faecalibacterium_prausnitzii	0.0031
Choline	s__Finegoldia_magna	-0.0717
Choline	s__Flavonifractor_plautii	0.0334
Choline	s__Gemella_unclassified	-0.0557
Choline	s__Gordonibacter_pamelaeae	0.0246
Choline	s__Granulicatella_adiacens	-0.0095
Choline	s__Granulicatella_unclassified	-0.0396
Choline	s__Haemophilus_parainfluenzae	-0.0552
Choline	s__Haemophilus_pittmaniae	0.0136
Choline	s__Haemophilus_sputorum	-0.049
Choline	s__Holdemania_filiformis	0.087
Choline	s__Holdemania_unclassified	0.0027
Choline	s__Klebsiella_oxytoca	0.0181
Choline	s__Klebsiella_pneumoniae	0.0024
Choline	s__Klebsiella_unclassified	0.0558
Choline	s__Lachnospiraceae_bacterium_1_1_57FAA	0.0692
Choline	s__Lachnospiraceae_bacterium_1_4_56FAA	-0.0112
Choline	s__Lachnospiraceae_bacterium_2_1_58FAA	0.0055
Choline	s__Lachnospiraceae_bacterium_3_1_46FAA	-0.0371
Choline	s__Lachnospiraceae_bacterium_3_1_57FAA_CT1	0.0907
Choline	s__Lachnospiraceae_bacterium_5_1_57FAA	-0.0746
Choline	s__Lachnospiraceae_bacterium_5_1_63FAA	-0.0365
Choline	s__Lachnospiraceae_bacterium_7_1_58FAA	-0.0234
Choline	s__Lachnospiraceae_bacterium_8_1_57FAA	0.1183
Choline	s__Lactobacillus_acidophilus	-0.0107
Choline	s__Lactobacillus_casei_paracasei	0.0151
Choline	s__Lactobacillus_curvatus	-0.0494
Choline	s__Lactobacillus_delbrueckii	-0.0206
Choline	s__Lactobacillus_fermentum	-0.061
Choline	s__Lactobacillus_plantarum	-0.0763
Choline	s__Lactobacillus_reuteri	-0.0239
Choline	s__Lactobacillus_rhamnosus	0.0031
Choline	s__Lactobacillus_ruminis	0.0352
Choline	s__Lactobacillus_sakei	-0.0283
Choline	s__Lactobacillus_sanfranciscensis	0.0481
Choline	s__Lactococcus_lactis	0.0114
Choline	s__Lactococcus_phage_BM13	-0.0322
Choline	s__Leuconostoc_carnosum	-0.05
Choline	s__Leuconostoc_gelidum	-0.133
Choline	s__Leuconostoc_lactis	-0.0246
Choline	s__Leuconostoc_mesenteroides	-0.0233
Choline	s__Leuconostoc_unclassified	-0.0236
Choline	s__Megamonas_hypermegale	0.02
Choline	s__Megamonas_unclassified	0.0063
Choline	s__Methanobrevibacter_smithii	0.019
Choline	s__Methanobrevibacter_unclassified	-0.0257
Choline	s__Methanosphaera_stadtmanae	0.0772
Choline	s__Mitsuokella_multacida	0.0582
Choline	s__Mitsuokella_unclassified	0.0298
Choline	s__Odoribacter_splanchnicus	0.0156
Choline	s__Odoribacter_unclassified	0.0005
Choline	s__Olsenella_unclassified	-0.0105
Choline	s__Oscillibacter_sp_KLE_1728	-0.0783
Choline	s__Oscillibacter_unclassified	-0.0348
Choline	s__Other	-0.0171
Choline	s__Oxalobacter_formigenes	-0.0315
Choline	s__Parabacteroides_distasonis	-0.0515
Choline	s__Parabacteroides_goldsteinii	-0.1222
Choline	s__Parabacteroides_johnsonii	0.065
Choline	s__Parabacteroides_merdae	0.028
Choline	s__Parabacteroides_unclassified	-0.0287
Choline	s__Paraprevotella_clara	0.0826
Choline	s__Paraprevotella_unclassified	-0.0702
Choline	s__Paraprevotella_xylaniphila	0.0026
Choline	s__Parasutterella_excrementihominis	-0.0366
Choline	s__Pediococcus_pentosaceus	-0.0442
Choline	s__Peptostreptococcaceae_noname_unclassified	0.0276
Choline	s__Peptostreptococcus_anaerobius	-0.108
Choline	s__Peptostreptococcus_stomatis	-0.0252
Choline	s__Peptostreptococcus_unclassified	0.0125
Choline	s__Phascolarctobacterium_succinatutens	0.0182
Choline	s__Porphyromonas_asaccharolytica	-0.0212
Choline	s__Prevotella_bivia	-0.0269
Choline	s__Prevotella_copri	-0.0527
Choline	s__Prevotella_disiens	-0.0904
Choline	s__Prevotella_stercorea	0.0659
Choline	s__Prevotella_timonensis	0.0091
Choline	s__Propionibacterium_acidipropionici	0.001
Choline	s__Propionibacterium_freudenreichii	0.0301
Choline	s__Propionibacterium_propionicum	0.0372
Choline	s__Pseudoflavonifractor_capillosus	0.0114
Choline	s__Pseudomonas_fragi	0.0945
Choline	s__Pseudomonas_unclassified	0.0277
Choline	s__Raoultella_ornithinolytica	0.0251
Choline	s__Roseburia_hominis	0.0796
Choline	s__Roseburia_intestinalis	0.0037
Choline	s__Roseburia_inulinivorans	-0.0896
Choline	s__Roseburia_unclassified	0.0136
Choline	s__Rothia_aeria	-0.0119
Choline	s__Rothia_dentocariosa	0.0098
Choline	s__Rothia_mucilaginosa	-0.0117
Choline	s__Rothia_unclassified	-0.1022
Choline	s__Ruminococcaceae_bacterium_D16	0.0581
Choline	s__Ruminococcus_albus	-0.1038
Choline	s__Ruminococcus_bromii	-0.0783
Choline	s__Ruminococcus_callidus	0.0132
Choline	s__Ruminococcus_champanellensis	-0.0872
Choline	s__Ruminococcus_gnavus	-0.0897
Choline	s__Ruminococcus_lactaris	0.058
Choline	s__Ruminococcus_obeum	-0.0802
Choline	s__Ruminococcus_sp_5_1_39BFAA	0.14
Choline	s__Ruminococcus_sp_JC304	0.0196
[truncated: 41,072 more rows]
